# Supplementary material for: Pregnancy-specific responses to COVID-19 revealed by high-throughput proteomics of human plasma
Source: Commun Med (Lond). 2023 Apr 4;3:48. doi: 10.1038/s43856-023-00268-y (PMC10071476; doi:10.1038/s43856-023-00268-y)
Supplement: Supplementary file 2 — Supplementary Data 2 [file 43856_2023_268_MOESM2_ESM.xlsx]

## Sheet: Supp.Data 2
Supplementary Data 2. Clustering of 486 proteins with shared perturbation in pregnant and non-pregnant women with COVID-19
Cluster	Biological process	Count	Size	p	q
cluster_1	regulation of mRNA metabolic process	15	106	2.13e-08	2.6e-05
cluster_1	regulation of mRNA splicing, via spliceosome	10	46	8.24e-08	4.79e-05
cluster_1	regulation of RNA splicing	11	60	1.18e-07	4.79e-05
cluster_1	regulation of mRNA processing	10	55	4.93e-07	0.000150479
cluster_1	defense response to fungus	8	41	4.12e-06	0.000951595
cluster_1	RNA splicing	14	142	5.74e-06	0.000951595
cluster_1	cell killing	13	123	5.84e-06	0.000951595
cluster_1	mRNA metabolic process	18	228	6.23e-06	0.000951595
cluster_1	chromatin assembly	8	46	1.02e-05	0.00138301
cluster_1	RNA splicing, via transesterification reactions	12	113	1.29e-05	0.00157923
cluster_1	response to fungus	8	50	1.93e-05	0.00214861
cluster_1	response to external stimulus	55	1400	2.7e-05	0.00264204
cluster_1	regulation of RNA metabolic process	47	1124	2.92e-05	0.00264204
cluster_1	negative regulation of defense response	13	143	3.03e-05	0.00264204
cluster_1	regulation of gene expression	61	1630	3.44e-05	0.00279976
cluster_1	RNA splicing, via transesterification reactions with bulged adenosine as nucleophile	11	110	5.29e-05	0.00380487
cluster_1	mRNA splicing, via spliceosome	11	110	5.29e-05	0.00380487
cluster_1	RNA metabolic process	52	1330	5.95e-05	0.003874
cluster_1	nucleosome organization	6	30	6.02e-05	0.003874
cluster_1	mRNA processing	13	154	6.61e-05	0.00395367
cluster_1	positive regulation of mRNA metabolic process	7	44	6.79e-05	0.00395367
cluster_1	heterocycle catabolic process	14	180	8.44e-05	0.00468853
cluster_1	regulation of macromolecule metabolic process	76	2261	8.9e-05	0.00473023
cluster_1	regulation of metabolic process	81	2468	9.55e-05	0.00474468
cluster_1	nucleobase-containing compound catabolic process	13	160	9.8e-05	0.00474468
cluster_1	cellular nitrogen compound catabolic process	14	183	0.000100951	0.00474468
cluster_1	cellular nitrogen compound metabolic process	71	2073	0.000106503	0.00482027
cluster_1	nucleic acid metabolic process	56	1512	0.000125999	0.00549895
cluster_1	nucleosome assembly	5	22	0.000134493	0.00551965
cluster_1	regulation of nucleobase-containing compound metabolic process	48	1228	0.000136276	0.00551965
cluster_1	aromatic compound catabolic process	14	189	0.000142669	0.00551965
cluster_1	positive regulation of macromolecule metabolic process	54	1446	0.000144541	0.00551965
cluster_1	nucleobase-containing compound metabolic process	62	1745	0.000149192	0.00552463
cluster_1	defense response	39	926	0.000159103	0.00571835
cluster_1	antimicrobial humoral response	9	87	0.0001997	0.00697239
cluster_1	biological process involved in interspecies interaction between organisms	37	873	0.000218723	0.00733502
cluster_1	gene expression	67	1960	0.000222091	0.00733502
cluster_1	RNA catabolic process	9	89	0.000237709	0.00764115
cluster_1	immune response	38	911	0.000243866	0.00764115
cluster_1	innate immune response in mucosa	4	14	0.000254633	0.00777904
cluster_1	antibacterial humoral response	6	39	0.000277533	0.00827182
cluster_1	regulation of lymphocyte activation	17	280	0.000312224	0.00908423
cluster_1	organic cyclic compound catabolic process	14	205	0.000334057	0.00944295
cluster_1	response to organic substance	54	1492	0.000340008	0.00944295
cluster_1	iron ion homeostasis	6	41	0.000367831	0.00986024
cluster_1	histone H3-K4 methylation	5	27	0.000374651	0.00986024
cluster_1	regulation of leukocyte activation	19	339	0.00037924	0.00986024
cluster_1	mRNA catabolic process	8	76	0.000403613	0.0102753
cluster_1	response to yeast	3	7	0.000429329	0.0104928
cluster_1	mRNA splice site selection	3	7	0.000429329	0.0104928
cluster_1	defense response to other organism	28	611	0.000445666	0.0105033
cluster_1	antimicrobial humoral immune response mediated by antimicrobial peptide	7	59	0.000449321	0.0105033
cluster_1	positive regulation of metabolic process	56	1583	0.000455542	0.0105033
cluster_1	defense response to bacterium	13	188	0.0004867	0.0106986
cluster_1	regulation of cell population proliferation	36	875	0.000490742	0.0106986
cluster_1	response to stress	62	1816	0.000499035	0.0106986
cluster_1	heterocycle metabolic process	62	1816	0.000499035	0.0106986
cluster_1	regulation of cellular metabolic process	71	2172	0.000528707	0.0111393
cluster_1	negative regulation of gene expression	22	440	0.000629197	0.0130318
cluster_1	negative regulation of RNA splicing	3	8	0.000674981	0.0132914
cluster_1	negative regulation of mRNA splicing, via spliceosome	3	8	0.000674981	0.0132914
cluster_1	leukocyte mediated cytotoxicity	8	82	0.000676779	0.0132914
cluster_1	negative regulation of response to external stimulus	15	246	0.000685233	0.0132914
cluster_1	regulation of nitrogen compound metabolic process	67	2034	0.00072054	0.0133232
cluster_1	protein refolding	4	18	0.000722806	0.0133232
cluster_1	killing of cells of another organism	5	31	0.000730488	0.0133232
cluster_1	RNA destabilization	5	31	0.000730488	0.0133232
cluster_1	RNA processing	16	276	0.000785659	0.0139671
cluster_1	positive regulation of cellular metabolic process	49	1356	0.000788652	0.0139671
cluster_1	defense response to Gram-positive bacterium	7	65	0.00081439	0.0142169
cluster_1	cellular aromatic compound metabolic process	62	1852	0.000879925	0.0151446
cluster_1	positive regulation of RNA splicing	4	20	0.0011029	0.0179291
cluster_1	positive regulation of cytokine production	16	285	0.00110814	0.0179291
cluster_1	negative regulation of metabolic process	44	1195	0.00112349	0.0179291
cluster_1	cellular nitrogen compound biosynthetic process	52	1488	0.00112934	0.0179291
cluster_1	activation of innate immune response	5	34	0.00112974	0.0179291
cluster_1	cellular iron ion homeostasis	5	34	0.00112974	0.0179291
cluster_1	leukocyte mediated immunity	14	232	0.00114921	0.0180043
cluster_1	chromatin remodeling	7	69	0.00116625	0.0180399
cluster_1	positive regulation of gene expression	26	586	0.00119447	0.0182094
cluster_1	negative regulation of immune response	9	111	0.00121434	0.0182094
cluster_1	regulation of cell activation	19	373	0.00122191	0.0182094
cluster_1	immune effector process	19	375	0.00130175	0.0190785
cluster_1	response to other organism	32	786	0.00131145	0.0190785
cluster_1	mucosal immune response	4	21	0.00133749	0.0191759
cluster_1	response to external biotic stimulus	32	788	0.00136872	0.0191759
cluster_1	regulation of T cell activation	13	210	0.00137156	0.0191759
cluster_1	negative regulation of mRNA processing	3	10	0.00139661	0.0191759
cluster_1	inflammatory response to wounding	3	10	0.00139661	0.0191759
cluster_1	inflammatory response	22	471	0.00155087	0.0206662
cluster_1	regulation of cellular catabolic process	18	352	0.00158331	0.0206662
cluster_1	macromolecule metabolic process	97	3343	0.00158378	0.0206662
cluster_1	cell activation	26	598	0.00160426	0.0206662
cluster_1	regulation of alternative mRNA splicing, via spliceosome	4	22	0.00160482	0.0206662
cluster_1	positive regulation of cellular process	75	2411	0.00160662	0.0206662
cluster_1	response to molecule of bacterial origin	13	214	0.00162751	0.0207168
cluster_1	immune system process	47	1327	0.00167037	0.0210433
cluster_1	protein-DNA complex subunit organization	6	55	0.00180559	0.022196
cluster_1	regulation of defense response	18	357	0.00185438	0.022196
cluster_1	response to biotic stimulus	32	803	0.00187271	0.022196
cluster_1	chromatin organization	11	166	0.00187792	0.022196
cluster_1	negative regulation of inflammatory response	8	96	0.00190494	0.022196
cluster_1	T cell activation involved in immune response	7	75	0.00190618	0.022196
cluster_1	organ or tissue specific immune response	4	23	0.00190718	0.022196
cluster_1	chaperone cofactor-dependent protein refolding	4	23	0.00190718	0.022196
cluster_1	defense response to Gram-negative bacterium	6	56	0.00198336	0.0228648
cluster_1	positive regulation of RNA metabolic process	27	642	0.00210403	0.0238358
cluster_1	organic cyclic compound metabolic process	63	1951	0.00211886	0.0238358
cluster_1	positive regulation of nitrogen compound metabolic process	45	1269	0.00214573	0.0238358
cluster_1	regulation of RNA stability	6	57	0.00217408	0.0238358
cluster_1	transition metal ion homeostasis	6	57	0.00217408	0.0238358
cluster_1	regulation of biosynthetic process	46	1307	0.00219407	0.0238358
cluster_1	positive regulation of biological process	80	2641	0.00220413	0.0238358
cluster_1	histone lysine methylation	5	40	0.00238321	0.0255463
cluster_1	positive regulation of immune system process	23	520	0.00246708	0.025824
cluster_1	leukocyte activation	23	520	0.00246708	0.025824
cluster_1	positive regulation of mRNA splicing, via spliceosome	3	12	0.00247251	0.025824
cluster_1	membrane protein ectodomain proteolysis	4	25	0.00262601	0.0269662
cluster_1	'de novo' post-translational protein folding	4	25	0.00262601	0.0269662
cluster_1	negative regulation of innate immune response	5	41	0.00266312	0.0270463
cluster_1	regulation of RNA biosynthetic process	38	1030	0.00267807	0.0270463
cluster_1	positive regulation of nucleobase-containing compound metabolic process	29	720	0.00271746	0.0272192
cluster_1	negative regulation of macromolecule metabolic process	40	1105	0.00285166	0.0283312
cluster_1	cellular response to external stimulus	10	150	0.00288178	0.0283995
cluster_1	negative regulation of multicellular organismal process	24	559	0.00292609	0.0286055
cluster_1	regulation of primary metabolic process	66	2096	0.00303109	0.0293967
cluster_1	regulation of lymphocyte differentiation	8	104	0.00315621	0.0303692
cluster_1	response to extracellular stimulus	13	231	0.0031989	0.0305395
cluster_1	cell population proliferation	37	1006	0.0032722	0.0309972
cluster_1	response to lipopolysaccharide	12	205	0.00333667	0.0313647
cluster_1	alternative mRNA splicing, via spliceosome	4	27	0.00351162	0.0327573
cluster_1	peptidyl-lysine methylation	5	44	0.00364569	0.0337503
cluster_1	nucleobase-containing compound biosynthetic process	43	1230	0.00371307	0.0341156
cluster_1	regulation of leukocyte cell-cell adhesion	12	208	0.00375576	0.0342503
cluster_1	aging	7	85	0.00389384	0.0346322
cluster_1	regulation of superoxide anion generation	3	14	0.00395068	0.0346322
cluster_1	regulation of immune response	21	476	0.00397004	0.0346322
cluster_1	humoral immune response	11	183	0.00401851	0.0346322
cluster_1	'de novo' protein folding	4	28	0.00402232	0.0346322
cluster_1	iron ion transport	4	28	0.00402232	0.0346322
cluster_1	positive regulation of interleukin-1 production	5	45	0.00402437	0.0346322
cluster_1	protein-DNA complex assembly	5	45	0.00402437	0.0346322
cluster_1	regulation of macromolecule biosynthetic process	42	1201	0.0041827	0.0352741
cluster_1	cellular response to extracellular stimulus	8	109	0.00421534	0.0352741
cluster_1	myeloid leukocyte mediated immunity	6	65	0.00423788	0.0352741
cluster_1	positive regulation of lymphocyte differentiation	6	65	0.00423788	0.0352741
cluster_1	T cell activation	15	296	0.00427151	0.0352741
cluster_1	negative regulation of cellular metabolic process	36	986	0.00427215	0.0352741
cluster_1	regulation of immune system process	30	778	0.00438848	0.035635
cluster_1	leukocyte cell-cell adhesion	13	240	0.00443633	0.035635
cluster_1	regulation of transcription, DNA-templated	37	1025	0.00452134	0.035635
cluster_1	response to chemical	61	1929	0.00453586	0.035635
cluster_1	positive regulation of cellular catabolic process	11	186	0.00454581	0.035635
cluster_1	negative regulation of translation	6	66	0.00457235	0.035635
cluster_1	positive regulation of mRNA catabolic process	4	29	0.00458102	0.035635
cluster_1	mRNA destabilization	4	29	0.00458102	0.035635
cluster_1	regulation of nucleic acid-templated transcription	37	1026	0.00459713	0.035635
cluster_1	RNA biosynthetic process	38	1062	0.00460747	0.035635
cluster_1	cellular response to chemical stimulus	50	1507	0.00471464	0.0362345
cluster_1	positive regulation of mRNA processing	3	15	0.00485314	0.0366961
cluster_1	regulation of histone H3-K4 methylation	3	15	0.00485314	0.0366961
cluster_1	cellular transition metal ion homeostasis	5	47	0.00486478	0.0366961
cluster_1	lymphocyte activation	19	422	0.0049488	0.0371008
cluster_1	leukocyte activation involved in immune response	10	163	0.00522243	0.0389135
cluster_1	regulation of innate immune response	9	138	0.0053633	0.0397209
cluster_1	response to bacterium	18	396	0.00564159	0.0407575
cluster_1	response to nutrient levels	12	219	0.00567038	0.0407575
cluster_1	cell activation involved in immune response	10	165	0.00568712	0.0407575
cluster_1	histone methylation	5	49	0.00582292	0.0407575
cluster_1	membrane protein proteolysis	4	31	0.00585034	0.0407575
cluster_1	hydrogen peroxide metabolic process	4	31	0.00585034	0.0407575
cluster_1	interleukin-13 production	3	16	0.00587015	0.0407575
cluster_1	regulation of interleukin-13 production	3	16	0.00587015	0.0407575
cluster_1	positive regulation of interleukin-4 production	3	16	0.00587015	0.0407575
cluster_1	modulation of process of another organism	3	16	0.00587015	0.0407575
cluster_1	regulation of membrane protein ectodomain proteolysis	3	16	0.00587015	0.0407575
cluster_1	positive regulation of lymphocyte activation	11	193	0.00599169	0.0413663
cluster_1	regulation of cytokine production	19	431	0.00620118	0.0424478
cluster_1	heterocycle biosynthetic process	43	1264	0.0062178	0.0424478
cluster_1	aromatic compound biosynthetic process	43	1267	0.00649598	0.0439353
cluster_1	interleukin-1 production	6	71	0.00654356	0.0439353
cluster_1	regulation of interleukin-1 production	6	71	0.00654356	0.0439353
cluster_1	negative regulation of biosynthetic process	22	530	0.00659637	0.0440479
cluster_1	positive regulation of immune response	15	311	0.00672088	0.0446354
cluster_1	negative regulation of leukocyte activation	8	118	0.0067907	0.0448553
cluster_1	positive regulation of cell adhesion	14	282	0.00685406	0.0450304
cluster_1	transcription, DNA-templated	37	1053	0.00709818	0.0461258
cluster_1	positive regulation of leukocyte differentiation	7	95	0.00716498	0.0461258
cluster_1	positive regulation of hemopoiesis	7	95	0.00716498	0.0461258
cluster_1	positive regulation of cell population proliferation	22	534	0.00719559	0.0461258
cluster_1	nucleic acid-templated transcription	37	1054	0.00720952	0.0461258
cluster_1	cytokine production	19	438	0.00734617	0.0465165
cluster_1	intrinsic apoptotic signaling pathway in response to DNA damage	5	52	0.0074988	0.0465165
cluster_1	muscle adaptation	5	52	0.0074988	0.0465165
cluster_1	nucleic acid transport	5	52	0.0074988	0.0465165
cluster_1	RNA transport	5	52	0.0074988	0.0465165
cluster_1	positive regulation of leukocyte activation	12	227	0.00749897	0.0465165
cluster_1	cellular response to nutrient levels	7	96	0.00757869	0.0467735
cluster_1	regulation of cellular biosynthetic process	43	1279	0.00771772	0.0473922
cluster_1	regulation of hemopoiesis	11	200	0.00777864	0.0475275
cluster_1	regulation of multicellular organismal development	27	707	0.00797407	0.048418
cluster_1	positive regulation of interferon-gamma production	5	53	0.00812508	0.048418
cluster_1	regulation of mRNA stability	5	53	0.00812508	0.048418
cluster_1	establishment of RNA localization	5	53	0.00812508	0.048418
cluster_1	transition metal ion transport	4	34	0.00816212	0.048418
cluster_1	negative regulation of mRNA metabolic process	4	34	0.00816212	0.048418
cluster_1	interleukin-4 production	3	18	0.00826182	0.0485382
cluster_1	regulation of interleukin-4 production	3	18	0.00826182	0.0485382
cluster_1	negative regulation of biological process	67	2219	0.00844592	0.0490926
cluster_1	negative regulation of immune effector process	6	75	0.00851688	0.0490926
cluster_1	negative regulation of T cell activation	6	75	0.00851688	0.0490926
cluster_1	negative regulation of cellular macromolecule biosynthetic process	6	75	0.00851688	0.0490926
cluster_1	regulation of response to stress	26	678	0.00878743	0.0502682
cluster_1	regulation of cellular protein metabolic process	40	1177	0.00880311	0.0502682
cluster_1	negative regulation of lymphocyte activation	7	99	0.00892619	0.050734
cluster_1	positive regulation of CD4-positive, alpha-beta T cell differentiation	3	19	0.00964239	0.0545509
cluster_1	mononuclear cell differentiation	12	235	0.0097642	0.0549855
cluster_1	negative regulation of nitrogen compound metabolic process	33	930	0.00986762	0.055313
cluster_1	cellular response to heat	4	36	0.00999532	0.055773
cluster_1	organic cyclic compound biosynthetic process	44	1336	0.0101133	0.0561749
cluster_1	nucleobase-containing compound transport	5	56	0.0102204	0.0564439
cluster_1	negative regulation of cellular amide metabolic process	6	78	0.0102541	0.0564439
cluster_1	regulation of catabolic process	18	421	0.010428	0.0571438
cluster_1	regulation of response to external stimulus	22	553	0.0106874	0.0581861
cluster_1	positive regulation of cell activation	12	238	0.0107394	0.0581861
cluster_1	cellular response to biotic stimulus	9	154	0.0107611	0.0581861
cluster_1	regulation of mRNA catabolic process	5	57	0.0109941	0.058979
cluster_1	nuclear-transcribed mRNA catabolic process	4	37	0.0110043	0.058979
cluster_1	response to iron ion	3	20	0.0111494	0.0594957
cluster_1	chromosome organization	14	299	0.0112167	0.0595947
cluster_1	positive regulation of cell-cell adhesion	10	183	0.0114761	0.0607092
cluster_1	superoxide metabolic process	4	38	0.0120767	0.0631258
cluster_1	mRNA transport	4	38	0.0120767	0.0631258
cluster_1	positive regulation of leukocyte cell-cell adhesion	9	157	0.0121155	0.0631258
cluster_1	response to cytokine	21	526	0.0121396	0.0631258
cluster_1	negative regulation of cellular process	62	2052	0.0124157	0.064175
cluster_1	positive regulation of multicellular organismal process	28	767	0.0124464	0.064175
cluster_1	cellular response to organic substance	40	1202	0.0125054	0.0642082
cluster_1	response to virus	10	186	0.0127673	0.0645573
cluster_1	spliceosomal complex assembly	3	21	0.0127847	0.0645573
cluster_1	killing by host of symbiont cells	3	21	0.0127847	0.0645573
cluster_1	regulation of superoxide metabolic process	3	21	0.0127847	0.0645573
cluster_1	cellular response to lipopolysaccharide	8	132	0.0129623	0.0651851
cluster_1	regulation of leukocyte differentiation	9	159	0.0130869	0.0655419
cluster_1	response to heat	5	60	0.0135533	0.0674444
cluster_1	regulation of multicellular organismal process	43	1321	0.013644	0.0674444
cluster_1	positive regulation of innate immune response	6	83	0.0136876	0.0674444
cluster_1	negative regulation of leukocyte cell-cell adhesion	6	83	0.0136876	0.0674444
cluster_1	negative regulation of cell activation	8	134	0.0141004	0.0687204
cluster_1	extracellular matrix organization	9	161	0.0141152	0.0687204
cluster_1	extracellular structure organization	9	161	0.0141152	0.0687204
cluster_1	negative regulation of response to biotic stimulus	5	61	0.0144885	0.0689147
cluster_1	protein methylation	5	61	0.0144885	0.0689147
cluster_1	protein alkylation	5	61	0.0144885	0.0689147
cluster_1	negative regulation of muscle cell apoptotic process	3	22	0.0145499	0.0689147
cluster_1	regulation of histone methylation	3	22	0.0145499	0.0689147
cluster_1	superoxide anion generation	3	22	0.0145499	0.0689147
cluster_1	hydrogen peroxide catabolic process	3	22	0.0145499	0.0689147
cluster_1	defense response to virus	8	135	0.014696	0.069338
cluster_1	positive regulation of catabolic process	11	219	0.014756	0.0693531
cluster_1	external encapsulating structure organization	9	163	0.0152024	0.0711774
cluster_1	defense response to symbiont	8	136	0.0153098	0.0714069
cluster_1	negative regulation of immune system process	12	250	0.0154161	0.0716292
cluster_1	cardiac muscle hypertrophy	4	41	0.0156882	0.0726173
cluster_1	innate immune response	19	473	0.0159327	0.0734709
cluster_1	regulation of biological process	110	4126	0.0160858	0.073666
cluster_1	regulation of T cell differentiation	6	86	0.0160956	0.073666
cluster_1	T cell cytokine production	3	23	0.0164463	0.0743443
cluster_1	regulation of T cell cytokine production	3	23	0.0164463	0.0743443
cluster_1	positive regulation of cartilage development	3	23	0.0164463	0.0743443
cluster_1	T cell mediated immunity	5	63	0.0164872	0.0743443
cluster_1	regulation of immune effector process	11	224	0.0172051	0.0772731
cluster_1	cellular response to molecule of bacterial origin	8	139	0.0172631	0.0772731
cluster_1	regulation of chemokine production	5	64	0.017552	0.0782794
cluster_1	striated muscle hypertrophy	4	43	0.018436	0.0816259
cluster_1	zymogen activation	4	43	0.018436	0.0816259
cluster_1	regulation of leukocyte mediated immunity	8	141	0.0186615	0.0817362
cluster_1	intrinsic apoptotic signaling pathway	8	141	0.0186615	0.0817362
cluster_1	chemokine production	5	65	0.0186615	0.0817362
cluster_1	biological process involved in symbiotic interaction	9	169	0.0188354	0.082203
cluster_1	cellular amide metabolic process	18	449	0.0191874	0.0833264
cluster_1	lymphocyte activation involved in immune response	7	115	0.0192292	0.0833264
cluster_1	amide biosynthetic process	13	289	0.0194477	0.0833429
cluster_1	regulation of response to biotic stimulus	10	199	0.0196636	0.0833429
cluster_1	response to starvation	6	90	0.0197424	0.0833429
cluster_1	positive regulation of cellular protein metabolic process	26	725	0.0198092	0.0833429
cluster_1	regulation of cytokine production involved in immune response	5	66	0.0198164	0.0833429
cluster_1	RNA localization	5	66	0.0198164	0.0833429
cluster_1	regulation of cell killing	5	66	0.0198164	0.0833429
cluster_1	muscle hypertrophy	4	44	0.019915	0.0833429
cluster_1	interleukin-12 production	4	44	0.019915	0.0833429
cluster_1	regulation of interleukin-12 production	4	44	0.019915	0.0833429
cluster_1	negative regulation of cellular biosynthetic process	20	518	0.0199935	0.0833858
cluster_1	peptide biosynthetic process	11	230	0.0205327	0.0853436
cluster_1	cellular response to starvation	5	67	0.0210172	0.0870612
cluster_1	nitric oxide biosynthetic process	4	45	0.0214653	0.0880221
cluster_1	extracellular matrix disassembly	4	45	0.0214653	0.0880221
cluster_1	positive regulation of alpha-beta T cell activation	4	45	0.0214653	0.0880221
cluster_1	negative regulation of macromolecule biosynthetic process	19	489	0.0218713	0.089387
cluster_1	cytokine production involved in immune response	5	68	0.0222647	0.0906915
cluster_1	positive regulation of T cell activation	8	146	0.0225103	0.0913875
cluster_1	mitotic DNA damage checkpoint signaling	3	26	0.0229303	0.0916011
cluster_1	positive regulation of CD4-positive, alpha-beta T cell activation	3	26	0.0229303	0.0916011
cluster_1	viral life cycle	9	175	0.023064	0.0916011
cluster_1	T cell differentiation involved in immune response	4	46	0.0230877	0.0916011
cluster_1	animal organ regeneration	4	46	0.0230877	0.0916011
cluster_1	positive regulation of chemokine production	4	46	0.0230877	0.0916011
cluster_1	positive regulation of interleukin-8 production	4	46	0.0230877	0.0916011
cluster_1	lymphocyte mediated immunity	9	177	0.0246141	0.097341
cluster_1	response to lipid	18	462	0.024831	0.0978822
cluster_1	positive regulation of cytokine-mediated signaling pathway	3	27	0.0253576	0.0996365
cluster_2	defense response	25	926	9.3e-07	0.000453067
cluster_2	immune response	23	911	1.03e-05	0.00249647
cluster_2	acute-phase response	5	38	3.36e-05	0.00478206
cluster_2	defense response to virus	8	135	5.26e-05	0.00478206
cluster_2	defense response to symbiont	8	136	5.55e-05	0.00478206
cluster_2	defense response to other organism	17	611	6.75e-05	0.00478206
cluster_2	immune system process	27	1327	6.87e-05	0.00478206
cluster_2	response to virus	9	186	8.5e-05	0.00517537
cluster_2	regulation of immune system process	19	778	0.000132346	0.00579697
cluster_2	response to other organism	19	786	0.000151941	0.00579697
cluster_2	response to cytokine	15	526	0.000154445	0.00579697
cluster_2	response to external biotic stimulus	19	788	0.000157226	0.00579697
cluster_2	innate immune response	14	473	0.000182308	0.00579697
cluster_2	cytokine-mediated signaling pathway	11	305	0.000186094	0.00579697
cluster_2	cellular response to cytokine stimulus	14	475	0.000190629	0.00579697
cluster_2	biological process involved in interspecies interaction between organisms	20	873	0.000201069	0.00579697
cluster_2	response to biotic stimulus	19	803	0.000202358	0.00579697
cluster_2	granulocyte chemotaxis	6	96	0.000366335	0.00991139
cluster_2	adaptive immune response	10	282	0.000433679	0.0107529
cluster_2	response to stress	31	1816	0.000441599	0.0107529
cluster_2	response to external stimulus	26	1400	0.000492577	0.0114231
cluster_2	cytolysis	3	17	0.000592906	0.0130251
cluster_2	inflammatory response	13	471	0.000638184	0.0130251
cluster_2	cellular amino acid biosynthetic process	4	40	0.000641895	0.0130251
cluster_2	regulation of immune response	13	476	0.000705602	0.0137451
cluster_2	regulation of macrophage differentiation	3	19	0.000832896	0.0150605
cluster_2	granulocyte migration	6	112	0.000834978	0.0150605
cluster_2	acute inflammatory response	5	75	0.000870223	0.0151357
cluster_2	negative regulation of viral genome replication	3	20	0.0009729	0.016338
cluster_2	interferon-gamma production	5	78	0.00104025	0.0163421
cluster_2	regulation of interferon-gamma production	5	78	0.00104025	0.0163421
cluster_2	neutrophil chemotaxis	5	79	0.00110207	0.0167722
cluster_2	lymphocyte chemotaxis	4	47	0.00118889	0.0175451
cluster_2	regulation of macrophage derived foam cell differentiation	3	23	0.00147938	0.0211899
cluster_2	positive regulation of immune system process	13	520	0.00160656	0.0223542
cluster_2	macrophage derived foam cell differentiation	3	25	0.00189405	0.0249298
cluster_2	foam cell differentiation	3	25	0.00189405	0.0249298
cluster_2	adaptive immune response based on somatic recombination of immune receptors built from immunoglobulin superfamily domains	7	181	0.00207742	0.0266237
cluster_2	neutrophil migration	5	93	0.00228329	0.0285119
cluster_2	response to exogenous dsRNA	3	30	0.00322641	0.0376534
cluster_2	regulation of cytokine production	11	431	0.00329725	0.0376534
cluster_2	viral genome replication	4	62	0.00332463	0.0376534
cluster_2	natural killer cell activation	4	62	0.00332463	0.0376534
cluster_2	T-helper 1 type immune response	3	31	0.00354677	0.0392563
cluster_2	cytokine production	11	438	0.00373422	0.0404126
cluster_2	phagocytosis, recognition	3	32	0.00388594	0.0411402
cluster_2	response to dsRNA	3	33	0.00424424	0.0439776
cluster_2	leukocyte chemotaxis	6	157	0.00465046	0.0471828
cluster_2	cellular response to interleukin-1	4	71	0.00541563	0.0510913
cluster_2	complement activation, classical pathway	3	36	0.00543709	0.0510913
cluster_2	regulation of viral genome replication	3	36	0.00543709	0.0510913
cluster_2	cell activation	13	598	0.00549486	0.0510913
cluster_2	myeloid leukocyte migration	6	163	0.00557997	0.0510913
cluster_2	macrophage differentiation	3	37	0.00587497	0.0510913
cluster_2	negative regulation of viral process	3	37	0.00587497	0.0510913
cluster_2	alpha-amino acid biosynthetic process	3	37	0.00587497	0.0510913
cluster_2	lymphocyte migration	4	81	0.00860965	0.0735596
cluster_2	humoral immune response mediated by circulating immunoglobulin	3	43	0.00894252	0.0738137
cluster_2	positive regulation of cytokine production involved in immune response	3	43	0.00894252	0.0738137
cluster_2	humoral immune response	6	183	0.00967303	0.0785128
cluster_2	regulation of response to cytokine stimulus	4	85	0.0101719	0.0812084
cluster_2	mononuclear cell migration	5	134	0.0107312	0.0842919
cluster_2	immunoglobulin mediated immune response	4	87	0.0110178	0.0851691
cluster_2	immune effector process	9	375	0.0117506	0.0873605
cluster_2	positive regulation of immune response	8	311	0.0118635	0.0873605
cluster_2	B cell mediated immunity	4	89	0.011908	0.0873605
cluster_2	negative regulation of immune system process	7	250	0.0120188	0.0873605
cluster_2	response to interleukin-1	4	90	0.0123699	0.0885905
cluster_2	leukocyte activation	11	520	0.0132152	0.0923993
cluster_2	cell chemotaxis	6	196	0.0132812	0.0923993
cluster_2	homeostasis of number of cells	5	142	0.0135533	0.092964
cluster_3	axon development	29	265	1.16e-10	1.41e-07
cluster_3	cell morphogenesis involved in differentiation	32	359	2.31e-09	1.4e-06
cluster_3	axonogenesis	25	237	5.63e-09	2.28e-06
cluster_3	cell morphogenesis	37	486	8.5e-09	2.58e-06
cluster_3	cell projection organization	43	649	2.71e-08	5.88e-06
cluster_3	neuron projection morphogenesis	28	316	3.09e-08	5.88e-06
cluster_3	plasma membrane bounded cell projection organization	42	633	3.98e-08	5.88e-06
cluster_3	plasma membrane bounded cell projection morphogenesis	28	322	4.66e-08	5.88e-06
cluster_3	neuron projection development	36	496	4.97e-08	5.88e-06
cluster_3	cell morphogenesis involved in neuron differentiation	26	284	5.3e-08	5.88e-06
cluster_3	cell projection morphogenesis	28	324	5.33e-08	5.88e-06
cluster_3	cell part morphogenesis	28	332	9e-08	9.11e-06
cluster_3	neuron development	37	545	1.78e-07	1.66e-05
cluster_3	cell adhesion	50	879	2.13e-07	1.85e-05
cluster_3	cellular component morphogenesis	29	379	4.21e-07	3.41e-05
cluster_3	axon guidance	17	151	7.5e-07	5.7e-05
cluster_3	neuron projection guidance	17	152	8.24e-07	5.89e-05
cluster_3	nervous system development	55	1059	8.78e-07	5.93e-05
cluster_3	cell development	51	950	9.66e-07	6.18e-05
cluster_3	generation of neurons	40	669	1.49e-06	8.79e-05
cluster_3	neuron differentiation	39	644	1.52e-06	8.79e-05
cluster_3	neurogenesis	43	759	2.31e-06	0.00012753
cluster_3	system development	80	1912	7.86e-06	0.000415224
cluster_3	anatomical structure morphogenesis	58	1245	1.41e-05	0.000715828
cluster_3	multicellular organism development	83	2070	2.68e-05	0.00130376
cluster_3	positive regulation of cell projection organization	16	177	2.79e-05	0.00130376
cluster_3	neuron recognition	7	34	3.22e-05	0.00145024
cluster_3	extracellular matrix organization	15	161	3.52e-05	0.00147666
cluster_3	extracellular structure organization	15	161	3.52e-05	0.00147666
cluster_3	anatomical structure development	93	2431	3.83e-05	0.00154992
cluster_3	external encapsulating structure organization	15	163	4.08e-05	0.0015975
cluster_3	chemotaxis	25	383	4.7e-05	0.00178543
cluster_3	taxis	25	384	4.91e-05	0.00180796
cluster_3	behavior	20	271	5.35e-05	0.00191305
cluster_3	locomotion	45	925	6.98e-05	0.00242162
cluster_3	regulation of neuron projection development	18	237	8.96e-05	0.00302521
cluster_3	regulation of plasma membrane bounded cell projection organization	21	309	0.000114168	0.00374903
cluster_3	regulation of cell projection organization	21	316	0.000156766	0.00492626
cluster_3	movement of cell or subcellular component	46	986	0.000158127	0.00492626
cluster_3	nuclear membrane organization	5	20	0.000172496	0.00523958
cluster_3	multicellular organismal process	103	2876	0.000181915	0.0053909
cluster_3	developmental process	95	2602	0.000228582	0.00661256
cluster_3	response to wounding	21	332	0.000310665	0.00877809
cluster_3	cell-cell adhesion	29	544	0.000414668	0.0114074
cluster_3	cellular component organization	85	2289	0.000422497	0.0114074
cluster_3	nuclear envelope organization	5	24	0.00043214	0.0114141
cluster_3	positive regulation of cell development	13	160	0.000465525	0.0120343
cluster_3	plasma membrane repair	4	15	0.000617988	0.0156428
cluster_3	netrin-activated signaling pathway	3	7	0.000679628	0.016515
cluster_3	nephric duct development	3	7	0.000679628	0.016515
cluster_3	cognition	12	147	0.000739054	0.0176069
cluster_3	cellular component organization or biogenesis	85	2331	0.000828197	0.0193512
cluster_3	cell differentiation	68	1761	0.000900583	0.0206454
cluster_3	viral budding from plasma membrane	3	8	0.00106525	0.0229108
cluster_3	ESCRT complex disassembly	3	8	0.00106525	0.0229108
cluster_3	ESCRT III complex disassembly	3	8	0.00106525	0.0229108
cluster_3	cellular developmental process	68	1772	0.00108227	0.0229108
cluster_3	neuron projection regeneration	6	43	0.00109368	0.0229108
cluster_3	regulation of axonogenesis	9	94	0.00111793	0.0230218
cluster_3	positive regulation of neurogenesis	10	115	0.00126428	0.0251819
cluster_3	biological process involved in interaction with host	10	115	0.00126428	0.0251819
cluster_3	cytokinetic process	4	18	0.00129793	0.0254352
cluster_3	non-lytic viral release	3	9	0.00156536	0.0293246
cluster_3	late endosome to lysosome transport	3	9	0.00156536	0.0293246
cluster_3	positive regulation of axonogenesis	6	46	0.0015688	0.0293246
cluster_3	positive regulation of phosphatidylinositol 3-kinase signaling	7	65	0.00202397	0.0364632
cluster_3	positive regulation of signal transduction	35	775	0.00211935	0.0364632
cluster_3	response to vitamin	6	49	0.00218679	0.0364632
cluster_3	positive regulation of osteoblast proliferation	3	10	0.0021908	0.0364632
cluster_3	midbody abscission	3	10	0.0021908	0.0364632
cluster_3	regulation of spindle assembly	3	10	0.0021908	0.0364632
cluster_3	cellular response to thyroid hormone stimulus	3	10	0.0021908	0.0364632
cluster_3	regulation of mitotic spindle assembly	3	10	0.0021908	0.0364632
cluster_3	centrosome duplication	4	21	0.00237876	0.0390566
cluster_3	positive regulation of cellular component organization	26	524	0.00241383	0.039104
cluster_3	biological process involved in symbiotic interaction	12	169	0.00247088	0.0395016
cluster_3	regulation of Notch signaling pathway	6	51	0.00269055	0.0424548
cluster_3	late endosome to vacuole transport	3	11	0.00295121	0.0454045
cluster_3	movement in host environment	9	108	0.00295223	0.0454045
cluster_3	axon regeneration	5	37	0.00331144	0.0502925
cluster_3	positive regulation of nervous system development	11	153	0.00337834	0.0506751
cluster_3	cellular component disassembly	14	223	0.00347015	0.0514175
cluster_3	positive regulation of intracellular signal transduction	25	513	0.00373777	0.0531287
cluster_3	cell surface receptor signaling pathway	54	1392	0.00376419	0.0531287
cluster_3	nuclear membrane reassembly	3	12	0.0038552	0.0531287
cluster_3	viral budding via host ESCRT complex	3	12	0.0038552	0.0531287
cluster_3	mitotic cytokinetic process	3	12	0.0038552	0.0531287
cluster_3	cell-substrate adhesion	13	202	0.00390088	0.0531287
cluster_3	modulation of chemical synaptic transmission	13	202	0.00390088	0.0531287
cluster_3	learning	7	73	0.00393546	0.0531287
cluster_3	regulation of trans-synaptic signaling	13	203	0.00406885	0.0543258
cluster_3	positive regulation of cell communication	37	868	0.00425876	0.0551577
cluster_3	cell motility	36	838	0.00426734	0.0551577
cluster_3	localization of cell	36	838	0.00426734	0.0551577
cluster_3	positive regulation of cell differentiation	23	465	0.00452948	0.0575862
cluster_3	synapse organization	14	230	0.00457797	0.0575862
cluster_3	regulation of long-term synaptic potentiation	4	25	0.00461143	0.0575862
cluster_3	ephrin receptor signaling pathway	5	40	0.00467526	0.0575862
cluster_3	positive regulation of signaling	37	873	0.0046922	0.0575862
cluster_3	cell migration	34	784	0.00479716	0.0582855
cluster_3	regulation of phosphatidylinositol 3-kinase signaling	7	77	0.00529547	0.063703
cluster_3	regulation of neurogenesis	12	186	0.00539166	0.0642242
cluster_3	ensheathment of neurons	6	59	0.00560966	0.0649118
cluster_3	axon ensheathment	6	59	0.00560966	0.0649118
cluster_3	myelination	6	59	0.00560966	0.0649118
cluster_3	cell junction organization	18	340	0.00601609	0.0654893
cluster_3	complement activation, alternative pathway	3	14	0.00612318	0.0654893
cluster_3	regulation of centrosome duplication	3	14	0.00612318	0.0654893
cluster_3	myelination in peripheral nervous system	3	14	0.00612318	0.0654893
cluster_3	peripheral nervous system axon ensheathment	3	14	0.00612318	0.0654893
cluster_3	regulation of mitotic spindle organization	3	14	0.00612318	0.0654893
cluster_3	regulation of spindle organization	3	14	0.00612318	0.0654893
cluster_3	positive regulation of cytokine-mediated signaling pathway	4	27	0.00612777	0.0654893
cluster_3	regulation of nervous system development	14	238	0.00617933	0.0654893
cluster_3	enzyme linked receptor protein signaling pathway	26	562	0.00619857	0.0654893
cluster_3	platelet activation	7	80	0.00652719	0.0680162
cluster_3	regulation of cell development	15	265	0.00659253	0.0680162
cluster_3	glial cell development	6	61	0.00660569	0.0680162
cluster_3	positive regulation of MAPK cascade	16	292	0.0068881	0.0703281
cluster_3	cytokinesis	6	62	0.0071492	0.071747
cluster_3	female gonad development	6	62	0.0071492	0.071747
cluster_3	axonal fasciculation	3	15	0.00749949	0.071747
cluster_3	Schwann cell development	3	15	0.00749949	0.071747
cluster_3	endosome transport via multivesicular body sorting pathway	3	15	0.00749949	0.071747
cluster_3	ubiquitin-dependent protein catabolic process via the multivesicular body sorting pathway	3	15	0.00749949	0.071747
cluster_3	viral budding	3	15	0.00749949	0.071747
cluster_3	neuron projection fasciculation	3	15	0.00749949	0.071747
cluster_3	regulation of anatomical structure morphogenesis	23	486	0.00770131	0.0725684
cluster_3	development of primary female sexual characteristics	6	63	0.00772439	0.0725684
cluster_3	positive regulation of cell morphogenesis involved in differentiation	5	45	0.00776707	0.0725684
cluster_3	mitotic cytokinesis	4	29	0.0079437	0.0725684
cluster_3	collagen catabolic process	4	29	0.0079437	0.0725684
cluster_3	aorta development	4	29	0.0079437	0.0725684
cluster_3	transmembrane receptor protein tyrosine kinase signaling pathway	19	377	0.00806183	0.0730979
cluster_3	regulation of centrosome cycle	3	16	0.00904408	0.0813967
cluster_3	long-term synaptic potentiation	5	47	0.00932834	0.0833378
cluster_3	plasma membrane organization	6	66	0.00964993	0.0855815
cluster_3	cell-cell adhesion via plasma-membrane adhesion molecules	10	153	0.00987256	0.0869215
cluster_3	negative regulation of cell adhesion	11	177	0.00996831	0.0871331
cluster_3	collagen fibril organization	4	31	0.0100814	0.0874918
cluster_3	Notch signaling pathway	7	87	0.0102181	0.0877493
cluster_3	tube development	25	556	0.0103243	0.0877493
cluster_3	kidney epithelium development	6	67	0.0103617	0.0877493
cluster_3	central nervous system neuron axonogenesis	3	17	0.010761	0.0877493
cluster_3	osteoblast proliferation	3	17	0.010761	0.0877493
cluster_3	regulation of osteoblast proliferation	3	17	0.010761	0.0877493
cluster_3	multivesicular body assembly	3	17	0.010761	0.0877493
cluster_3	positive regulation of protein-containing complex disassembly	3	17	0.010761	0.0877493
cluster_3	response to thyroid hormone	3	17	0.010761	0.0877493
cluster_3	regulation of tissue remodeling	5	49	0.0110936	0.0898581
cluster_3	positive regulation of response to cytokine stimulus	4	32	0.0112772	0.09074
cluster_3	regulation of cellular component organization	41	1050	0.0118616	0.0948147
cluster_3	regulation of MAP kinase activity	8	112	0.0123417	0.0959934
cluster_3	endocardial cushion formation	3	18	0.0126536	0.0959934
cluster_3	viral release from host cell	3	18	0.0126536	0.0959934
cluster_3	exit from host	3	18	0.0126536	0.0959934
cluster_3	exit from host cell	3	18	0.0126536	0.0959934
cluster_3	multivesicular body organization	3	18	0.0126536	0.0959934
cluster_3	multivesicular body sorting pathway	3	18	0.0126536	0.0959934
cluster_3	toxin transport	3	18	0.0126536	0.0959934
cluster_3	positive regulation of cell junction assembly	6	70	0.0127201	0.0959934
cluster_3	positive regulation of neuron projection development	7	91	0.0129105	0.0968286
cluster_3	learning or memory	9	136	0.0130717	0.0968619
cluster_3	nucleus organization	5	51	0.0130744	0.0968619
cluster_3	vasculature development	20	424	0.0132399	0.0969386
cluster_3	nervous system process	19	396	0.0132443	0.0969386
cluster_3	positive regulation of response to stimulus	42	1090	0.0134931	0.0981681
cluster_3	circulatory system development	25	569	0.0135901	0.0981813
cluster_3	phosphatidylinositol 3-kinase signaling	7	92	0.0136565	0.0981813
cluster_3	membrane biogenesis	4	34	0.013934	0.0984294
cluster_3	membrane assembly	4	34	0.013934	0.0984294
cluster_3	response to amyloid-beta	4	34	0.013934	0.0984294
cluster_3	cell junction assembly	12	211	0.0140799	0.098799
cluster_3	artery development	5	52	0.014149	0.098799
cluster_3	synapse assembly	8	115	0.0143189	0.0994142
cluster_3	regulation of synaptic plasticity	7	93	0.014433	0.0994486
cluster_3	female sex differentiation	6	72	0.0144876	0.0994486
cluster_3	negative regulation of cell-matrix adhesion	3	19	0.0147246	0.099946
cluster_3	regulation of animal organ formation	3	19	0.0147246	0.099946
cluster_4	negative regulation of endopeptidase activity	8	175	0.000405013	0.0785036
cluster_4	negative regulation of peptidase activity	8	180	0.000489428	0.0785036
cluster_4	negative regulation of proteolysis	9	230	0.000543146	0.0785036
cluster_4	negative regulation of hydrolase activity	9	234	0.000615715	0.0785036
cluster_4	negative regulation of coagulation	4	43	0.00095953	0.0931464
cluster_4	glycosaminoglycan metabolic process	5	78	0.00120777	0.0931464
cluster_4	proteolysis	19	910	0.00157014	0.0931464
cluster_4	aminoglycan metabolic process	5	85	0.0017753	0.0931464
cluster_4	regulation of coagulation	4	51	0.0018264	0.0931464
cluster_4	positive regulation of cell division	4	51	0.0018264	0.0931464
