# Supplementary material for: Pregnancy-specific responses to COVID-19 revealed by high-throughput proteomics of human plasma
Source: Commun Med (Lond). 2023 Apr 4;3:48. doi: 10.1038/s43856-023-00268-y (PMC10071476; doi:10.1038/s43856-023-00268-y)
Supplement: Supplementary file 3 — Supplementary Data 3 [file 43856_2023_268_MOESM3_ESM.xlsx]

## Sheet: Supp.Data 3
Supplementary Data 3. Proteins differentially regulated by COVID-19 in pregnant women compared to non-infected pregnant controls.
			Original analysis: adjusted for maternal age, body mass index, and gestational age					Add maternal deterioration			Add labor status
ID	SYMBOL	Target	TargetFullName	logFC	P.Value	adj.P.Val	Direction	logFC	q	Sig.	logFC	q	Sig.
ISG15.14151.4	ISG15	UCRP	Ubiquitin-like protein ISG15	2.67575	1.83278e-19	1.33518e-15	UPinCases	2.74932	1.20932e-14	1	2.69553	1.56495e-15	1
ISG15.14148.2	ISG15	UCRP	Ubiquitin-like protein ISG15	1.93249	2.75809e-18	1.00464e-14	UPinCases	1.93391	3.50203e-13	1	1.94169	1.56008e-14	1
MX1.17460.51	MX1	Mx1	Interferon-induced GTP-binding protein Mx1	4.06225	4.08784e-17	9.92665e-14	UPinCases	4.12305	1.14047e-12	1	4.06979	1.85401e-13	1
ZBP1.22831.11	ZBP1	ZBP1	Z-DNA-binding protein 1	1.83301	6.811e-17	1.24045e-13	UPinCases	1.91106	5.12314e-13	1	1.82779	2.78011e-13	1
IFIT3.13642.90	IFIT3	CIG49	Interferon-induced protein with tetratricopeptide repeats 3	1.76163	2.4207e-12	3.52695e-09	UPinCases	1.82108	1.41878e-08	1	1.79362	1.65739e-09	1
C1QC.14100.63	C1QC	C1QC	Complement C1q subcomponent subunit C	3.73148	7.19298e-12	8.73348e-09	UPinCases	3.48973	3.8866e-07	1	3.74855	1.19241e-08	1
GBP1.15326.64	GBP1	GBP1	Guanylate-binding protein 1	1.24335	1.57886e-11	1.64314e-08	UPinCases	1.25565	1.70231e-07	1	1.24431	2.60984e-08	1
MAP2K4.5242.37	MAP2K4	MP2K4	Dual specificity mitogen-activated protein kinase kinase 4	-1.85074	4.51541e-11	4.09782e-08	DOWNinCases	-1.7853	5.71475e-07	1	-1.85401	6.18237e-08	1
LAG3.9950.229	LAG3	LAG-3	Lymphocyte activation gene 3 protein	1.29328	5.53374e-11	4.09782e-08	UPinCases	1.32141	2.76324e-07	1	1.25927	6.20682e-08	1
LGALS9.9197.4	LGALS9	LEG9	Galectin-9	0.604211	5.62501e-11	4.09782e-08	UPinCases	0.605195	3.8866e-07	1	0.597318	7.86245e-08	1
B2M.3485.28	B2M	b2-Microglobulin	Beta-2-microglobulin	0.807924	1.95435e-10	1.29431e-07	UPinCases	0.858028	2.40397e-07	1	0.790972	2.22356e-07	1
CAT.3488.64	CAT	Catalase	Catalase	1.09859	3.5109e-10	2.13141e-07	UPinCases	1.15888	3.8866e-07	1	1.09416	3.35675e-07	1
AFM.18196.8	AFM	Afamin	Afamin	-0.57472	4.21147e-10	2.36004e-07	DOWNinCases	-0.534919	4.29324e-06	1	-0.580882	2.47655e-07	1
AFM.4763.31	AFM	Afamin	Afamin	-0.502932	7.74452e-10	4.02992e-07	DOWNinCases	-0.478751	4.31781e-06	1	-0.502326	5.89172e-07	1
NADK.13624.17	NADK	NADK	NAD kinase	1.60913	9.12549e-10	4.43195e-07	UPinCases	1.70578	5.37741e-07	1	1.59761	7.33291e-07	1
ITIH2.9326.33	ITIH2	ITI heavy chain H2	Inter-alpha-trypsin inhibitor heavy chain H2	-0.377968	1.06935e-09	4.86888e-07	DOWNinCases	-0.404562	4.82671e-07	1	-0.373425	7.9828e-07	1
IFNL1.13734.22	IFNL1	IFN-lambda 1	Interferon lambda-1	1.13016	1.56183e-09	6.69288e-07	UPinCases	1.09867	4.62997e-06	1	1.13581	7.9828e-07	1
NUCB1.10451.11	NUCB1	NUCB1	Nucleobindin-1	0.856459	1.98682e-09	7.76494e-07	UPinCases	0.864623	3.35952e-06	1	0.852039	1.10455e-06	1
PCYOX1.6431.68	PCYOX1	PCYOX	Prenylcysteine oxidase 1	-0.95269	2.05617e-09	7.76494e-07	DOWNinCases	-0.983846	1.90669e-06	1	-0.955555	9.70241e-07	1
CXCL10.4141.79	CXCL10	IP-10	C-X-C motif chemokine 10	1.7913	2.13176e-09	7.76494e-07	UPinCases	1.77443	4.31781e-06	1	1.76782	1.23219e-06	1
CD300C.5066.134	CD300C	CLM6	CMRF35-like molecule 6	0.682468	2.34363e-09	7.81308e-07	UPinCases	0.662971	5.95247e-06	1	0.687561	9.70241e-07	1
CDON.4541.49	CDON	CDON	Cell adhesion molecule-related/down-regulated by oncogenes	-1.04284	2.35947e-09	7.81308e-07	DOWNinCases	-1.05186	3.75861e-06	1	-1.06879	4.78409e-07	1
WARS1.9870.17	WARS1	SYWC	Tryptophan--tRNA ligase, cytoplasmic	1.01713	5.24407e-09	1.661e-06	UPinCases	1.08523	1.64027e-06	1	1.01462	2.37438e-06	1
RBBP4.15331.47	RBBP4	RBBP4	Histone-binding protein RBBP4	0.983114	5.63302e-09	1.70986e-06	UPinCases	1.0988	4.69087e-07	1	0.974664	2.7278e-06	1
HSPA1A.14237.1	HSPA1A	HSP 70	Heat shock 70 kDa protein 1A	-0.590338	5.89585e-09	1.71805e-06	DOWNinCases	-0.603907	4.38754e-06	1	-0.604017	9.70241e-07	1
SAA1.15515.2	SAA1	SAA	Serum amyloid A-1 protein	2.21304	8.84225e-09	2.42924e-06	UPinCases	2.19659	9.55148e-06	1	2.24898	2.00806e-06	1
SERPINA4.14105.5	SERPINA4	Kallistatin	Kallistatin	-0.867485	9.00337e-09	2.42924e-06	DOWNinCases	-0.905324	4.29324e-06	1	-0.870567	3.04739e-06	1
C9.13722.105	C9	C9	Complement component C9	0.367527	1.24159e-08	3.23035e-06	UPinCases	0.350467	2.21223e-05	1	0.37247	2.91181e-06	1
LCP1.9749.190	LCP1	L-plastin	Plastin-2	0.685486	1.3271e-08	3.33376e-06	UPinCases	0.721333	4.31781e-06	1	0.688712	4.15282e-06	1
AZGP1.9312.8	AZGP1	AZGP1	Zinc-alpha-2-glycoprotein	-0.51512	1.48579e-08	3.60799e-06	DOWNinCases	-0.53951	4.89477e-06	1	-0.514284	5.03701e-06	1
IFI16.13940.19	IFI16	IP16	Gamma-interferon-inducible protein 16	1.13157	1.5522e-08	3.64767e-06	UPinCases	1.18404	5.04671e-06	1	1.13542	4.73286e-06	1
DDX58.12382.2	DDX58	DDX58	Probable ATP-dependent RNA helicase DDX58	1.09158	1.94812e-08	4.43501e-06	UPinCases	1.13664	6.72799e-06	1	1.1044	4.47704e-06	1
H2AC1.22402.12	H2AC1	H2A1A	Histone H2A type 1-A	1.87348	2.40529e-08	5.1537e-06	UPinCases	2.17212	4.58124e-07	1	1.81204	7.58467e-06	1
CD14.8969.49	CD14	CD14	Monocyte differentiation antigen CD14	0.489269	2.7759e-08	5.77783e-06	UPinCases	0.513215	7.37429e-06	1	0.476494	9.11478e-06	1
HID1.24488.8	HID1	HID1	Protein HID1	-0.774939	2.89525e-08	5.85885e-06	DOWNinCases	-0.895118	5.37741e-07	1	-0.765148	9.37899e-06	1
TLR5.18935.14	TLR5	TLR5	Toll-like receptor 5	0.645422	3.37353e-08	6.63317e-06	UPinCases	0.683871	6.72799e-06	1	0.645504	9.11478e-06	1
CPB2.3518.54	CPB2	TAFI	Carboxypeptidase B2	-0.529333	3.45999e-08	6.63317e-06	DOWNinCases	-0.570491	4.62997e-06	1	-0.523317	1.07692e-05	1
SERPINA4.3449.58	SERPINA4	Kallistatin	Kallistatin	-0.897973	4.07342e-08	7.60893e-06	DOWNinCases	-0.952523	7.54701e-06	1	-0.88686	1.24379e-05	1
H2BU1.18823.52	H2BU1	H2B3B	Histone H2B type 3-B	1.91173	4.87847e-08	8.88492e-06	UPinCases	2.20229	9.80554e-07	1	1.84722	1.25466e-05	1
TNFRSF1B.3152.57	TNFRSF1B	TNF sR-II	Tumor necrosis factor receptor superfamily member 1B	0.714387	5.69694e-08	1.01225e-05	UPinCases	0.707879	3.3524e-05	1	0.708561	1.49573e-05	1
MPO.2580.83	MPO	Myeloperoxidase	Myeloperoxidase	1.02309	6.00247e-08	1.04114e-05	UPinCases	1.11068	5.87613e-06	1	1.01698	1.49573e-05	1
LILRA1.21706.29	LILRA1	LIRA1	Leukocyte immunoglobulin-like receptor subfamily A member 1	1.18734	7.72633e-08	1.28742e-05	UPinCases	1.09519	0.000103532	1	1.21263	9.11478e-06	1
RBP4.7831.39	RBP4	RBP	Retinol-binding protein 4	-0.666651	7.77575e-08	1.28742e-05	DOWNinCases	-0.68129	2.45918e-05	1	-0.647765	1.94516e-05	1
H2BC21.22974.25	H2BC21	H2B2E	Histone H2B type 2-E	1.73599	9.74357e-08	1.57738e-05	UPinCases	2.03331	9.90441e-07	1	1.67954	2.21062e-05	1
COL11A2.11278.4	COL11A2	COL11A2	Collagen alpha-2(XI) chain	-1.09494	1.08182e-07	1.70627e-05	DOWNinCases	-1.1092	3.54913e-05	1	-1.11424	1.3392e-05	1
HEXB.6075.61	HEXB	Hexosaminidase B	Beta-hexosaminidase subunit beta	-0.673394	1.10082e-07	1.70627e-05	DOWNinCases	-0.70724	1.86863e-05	1	-0.658599	2.66788e-05	1
H2BC12.22403.13	H2BC12	H2B1K	Histone H2B type 1-K	1.86486	1.19379e-07	1.81182e-05	UPinCases	2.21284	7.34498e-07	1	1.80077	2.58502e-05	1
LRRC4C.9369.174	LRRC4C	NGL1	Leucine-rich repeat-containing protein 4C	-0.351974	1.43294e-07	2.1304e-05	DOWNinCases	-0.381216	1.13226e-05	1	-0.35677	1.94516e-05	1
SAA2.18832.65	SAA2	SAA2	Serum amyloid A-2 protein	2.25741	1.54553e-07	2.19783e-05	UPinCases	2.27807	4.71475e-05	1	2.28679	2.1037e-05	1
TRA2B.12373.73	TRA2B	TRA2B	Transformer-2 protein homolog beta	1.02675	1.54705e-07	2.19783e-05	UPinCases	1.13337	7.90156e-06	1	1.01524	3.44122e-05	1
INHA.25921.3	INHA	Inhibin a subunit	Inhibin a subunit	1.31374	1.5688e-07	2.19783e-05	UPinCases	1.38236	2.32425e-05	1	1.30293	3.42894e-05	1
BAGE3.6442.6	BAGE3	BAGE3	B melanoma antigen 3	-0.726202	1.66912e-07	2.26038e-05	DOWNinCases	-0.763037	2.46768e-05	1	-0.712938	3.62246e-05	1
SIGLEC7.2742.68	SIGLEC7	Siglec-7	Sialic acid-binding Ig-like lectin 7	0.525304	1.67551e-07	2.26038e-05	UPinCases	0.498389	0.000122784	1	0.518808	3.62246e-05	1
H2BC21.14143.8	H2BC21	H2B2E	Histone H2B type 2-E	1.51818	1.71868e-07	2.27648e-05	UPinCases	1.72271	4.37292e-06	1	1.4687	3.59621e-05	1
C9.3060.43	C9	C9	Complement component C9	0.322899	1.99078e-07	2.5898e-05	UPinCases	0.30199	0.000164925	0	0.332525	1.3392e-05	1
CDH20.21679.16	CDH20	CAD20	Cadherin-20	-0.335247	2.11856e-07	2.70767e-05	DOWNinCases	-0.371983	8.71092e-06	1	-0.334804	3.65368e-05	1
F9.5307.12	F9	Coagulation Factor IXab	Coagulation factor IXab	-0.459445	2.7272e-07	3.42546e-05	DOWNinCases	-0.469538	5.79533e-05	1	-0.449398	5.25323e-05	1
LMNB2.20217.26	LMNB2	Lamin-B2	Lamin-B2	0.970403	2.83229e-07	3.49716e-05	UPinCases	1.08207	9.55148e-06	1	0.961331	5.25209e-05	1
CLEC11A.4500.50	CLEC11A	SCGF-alpha	Stem cell growth factor-alpha	0.787511	3.01212e-07	3.65722e-05	UPinCases	0.869211	1.3513e-05	1	0.746027	3.62246e-05	1
CTAG1A.6931.10	CTAG1A	CTAG1A	Cancer/testis antigen 1	0.944912	3.22677e-07	3.85361e-05	UPinCases	0.959831	7.19502e-05	1	0.93666	5.51485e-05	1
RELN.21713.11	RELN	RELN	Reelin	-0.633339	3.49593e-07	4.09652e-05	DOWNinCases	-0.629279	0.000103532	1	-0.667638	5.14369e-06	1
FLRT2.13122.19	FLRT2	FLRT2	Leucine-rich repeat transmembrane protein FLRT2	-0.633818	3.557e-07	4.09652e-05	DOWNinCases	-0.702113	1.41459e-05	1	-0.637638	4.90596e-05	1
LAG3.5099.14	LAG3	LAG-3	Lymphocyte activation gene 3 protein	1.10979	3.59886e-07	4.09652e-05	UPinCases	1.06164	0.000183547	1	1.08266	6.28954e-05	1
PLAAT2.7822.11	PLAAT2	HRSL2	HRAS-like suppressor 2	0.618394	3.80711e-07	4.26689e-05	UPinCases	0.596629	0.000170314	1	0.615736	5.87332e-05	1
PUF60.10575.31	PUF60	PUF60	Poly(U)-binding-splicing factor PUF60	0.76661	3.89716e-07	4.28547e-05	UPinCases	0.82946	2.52383e-05	1	0.765819	5.72677e-05	1
H2AC11.22468.54	H2AC11	Histone H2A type 1	Histone H2A type 1	1.23662	3.94133e-07	4.28547e-05	UPinCases	1.36555	1.65506e-05	1	1.20132	6.5596e-05	1
KLK13.11152.46	KLK13	kallikrein 13	Kallikrein-13	-0.962971	4.04102e-07	4.32924e-05	DOWNinCases	-1.12589	4.29324e-06	1	-0.968057	5.25323e-05	1
DHX58.14012.17	DHX58	LGP2	Probable ATP-dependent RNA helicase DHX58	0.391203	4.16573e-07	4.37729e-05	UPinCases	0.445507	7.90156e-06	1	0.394312	5.25209e-05	1
TLL1.6383.90	TLL1	TLL1	Tolloid-like protein 1	-0.816419	4.20605e-07	4.37729e-05	DOWNinCases	-0.992285	1.03138e-06	1	-0.808343	6.5596e-05	1
ANTXR1.10464.6	ANTXR1	ANTR1	Anthrax toxin receptor 1	-0.38922	4.46843e-07	4.58486e-05	DOWNinCases	-0.412084	4.12348e-05	1	-0.38604	6.66934e-05	1
UBE4A.25073.13	UBE4A	UBE4A	Ubiquitin conjugation factor E4 A	-0.832438	4.74764e-07	4.80369e-05	DOWNinCases	-0.903574	2.72555e-05	1	-0.841395	5.25323e-05	1
F9.4876.32	F9	Coagulation Factor IX	Coagulation factor IX	-0.413551	4.86073e-07	4.85074e-05	DOWNinCases	-0.4349	5.12623e-05	1	-0.402818	7.77666e-05	1
PRTG.21397.21	PRTG	PRTG	Protogenin	-0.691207	4.94955e-07	4.87264e-05	DOWNinCases	-0.825674	2.56417e-06	1	-0.705688	4.08253e-05	1
CA4.14069.61	CA4	Carbonic Anhydrase IV	Carbonic anhydrase 4	-0.322404	5.31451e-07	5.16216e-05	DOWNinCases	-0.366583	9.55148e-06	1	-0.31681	8.32466e-05	0
MAP3K11.21406.25	MAP3K11	M3K11	Mitogen-activated protein kinase kinase kinase 11	-0.497537	5.71449e-07	5.47764e-05	DOWNinCases	-0.603056	1.64027e-06	1	-0.485808	8.94935e-05	1
LCP1.17231.1	LCP1	L-plastin	Plastin-2	0.53896	5.82145e-07	5.5077e-05	UPinCases	0.538481	0.000138877	1	0.543074	6.47299e-05	1
EWSR1.12988.49	EWSR1	EWS	RNA-binding protein EWS	0.711461	6.48665e-07	6.05836e-05	UPinCases	0.794677	1.86863e-05	1	0.703905	9.2171e-05	1
PSMA2.4280.47	PSMA2	PSA2	Proteasome subunit alpha type-2	0.489765	7.01276e-07	6.4189e-05	UPinCases	0.585981	3.56364e-06	1	0.474089	9.92158e-05	1
KLKB1.4152.58	KLKB1	Prekallikrein	Plasma kallikrein	-0.425233	7.13415e-07	6.4189e-05	DOWNinCases	-0.47756	1.80551e-05	1	-0.414595	0.000101024	1
SNCG.19630.2	SNCG	g-Synuclein	Gamma-synuclein	0.68118	7.13701e-07	6.4189e-05	UPinCases	0.759276	2.13242e-05	1	0.667909	0.000101024	1
HSH2D.23531.79	HSH2D	HSH2D	Hematopoietic SH2 domain-containing protein	0.324889	7.81522e-07	6.94316e-05	UPinCases	0.354462	3.55558e-05	1	0.322379	0.000101024	1
ITIH1.7955.195	ITIH1	ITI heavy chain H1	Inter-alpha-trypsin inhibitor heavy chain H1	-0.359845	8.02494e-07	7.04358e-05	DOWNinCases	-0.394954	3.29241e-05	1	-0.365267	6.66934e-05	1
H2AW.14144.3	H2AW	H2A3	Histone H2A type 3	1.80378	8.26589e-07	7.16869e-05	UPinCases	2.07272	1.0952e-05	1	1.73947	0.00010791	1
SERPINA3.4153.11	SERPINA3	alpha-1-antichymotrypsin complex	Alpha-1-antichymotrypsin complex	0.895973	9.45032e-07	8.09948e-05	UPinCases	1.1053	1.49369e-06	1	0.867788	0.000123	1
CDNF.4962.52	CDNF	ARMEL	Cerebral dopamine neurotrophic factor	-0.336689	9.72166e-07	8.23515e-05	DOWNinCases	-0.404437	4.29324e-06	1	-0.334231	0.000119058	1
SAA1.4336.2	SAA1	SAA	Serum amyloid A-1 protein	2.81098	1.01588e-06	8.50651e-05	UPinCases	2.80462	0.000201582	1	2.88492	5.87332e-05	1
CLEC11A.2966.65	CLEC11A	SCGF-beta	Stem cell growth factor-beta	0.738843	1.04418e-06	8.59554e-05	UPinCases	0.811394	3.76708e-05	1	0.696493	9.2171e-05	1
GHR.2948.58	GHR	Growth hormone receptor	Growth hormone receptor	-0.617758	1.05011e-06	8.59554e-05	DOWNinCases	-0.626162	0.000168259	1	-0.606941	0.000133286	1
PGLYRP2.5601.2	PGLYRP2	PGRP-L	N-acetylmuramoyl-L-alanine amidase	-0.828375	1.08827e-06	8.80897e-05	DOWNinCases	-0.829868	0.000199498	1	-0.836336	9.89579e-05	1
NPS.6390.18	NPS	NPS	Neuropeptide S	-0.627981	1.12152e-06	8.97833e-05	DOWNinCases	-0.663539	9.00058e-05	1	-0.612073	0.000143304	1
SRSF7.12987.12	SRSF7	SRSF7	Serine/arginine-rich splicing factor 7	0.690867	1.16239e-06	9.20434e-05	UPinCases	0.795266	1.43226e-05	1	0.678022	0.000143523	1
PRSS8.6225.3	PRSS8	Prostasin	Prostasin	-0.57252	1.17922e-06	9.23722e-05	DOWNinCases	-0.60687	8.89512e-05	1	-0.559716	0.000144403	1
UGP2.13939.14	UGP2	UGPA1	UTP--glucose-1-phosphate uridylyltransferase	1.09272	1.23958e-06	9.54876e-05	UPinCases	1.24102	2.14483e-05	1	1.0811	0.000143523	1
MDK.2911.27	MDK	Midkine	Midkine	1.28706	1.24521e-06	9.54876e-05	UPinCases	1.36793	8.89512e-05	1	1.26449	0.000148139	1
CRTAC1.5632.6	CRTAC1	CRAC1	Cartilage acidic protein 1	-0.488738	1.26187e-06	9.57572e-05	DOWNinCases	-0.488848	0.000219911	1	-0.488039	0.000131795	1
CSF1.3738.54	CSF1	CSF-1	Macrophage colony-stimulating factor 1	0.568622	1.37462e-06	0.000103238	UPinCases	0.6137	6.96118e-05	1	0.556602	0.000162529	1
RBP4.15633.6	RBP4	RBP	Retinol-binding protein 4	-0.718931	1.478e-06	0.00010987	DOWNinCases	-0.693366	0.000389379	1	-0.709014	0.000165342	1
HP.7905.30	HP	HPT	Haptoglobin isoform 2	0.384956	1.53412e-06	0.00011289	UPinCases	0.398283	0.000160347	1	0.393148	9.56075e-05	1
HP.3054.3	HP	Haptoglobin, Mixed Type	Haptoglobin	0.566886	1.61221e-06	0.000117449	UPinCases	0.616849	6.7474e-05	1	0.573346	0.000124224	1
PSMB4.18340.2	PSMB4	Proteasome beta chain	Proteasome subunit beta type-4	0.586968	1.65939e-06	0.00011969	UPinCases	0.604866	0.000180222	1	0.581391	0.000173358	1
CD226.5062.60	CD226	CD226	CD226 antigen	0.577602	1.78131e-06	0.000127224	UPinCases	0.552464	0.000480534	1	0.576525	0.000166667	1
VIM.15540.6	VIM	Vimentin	Vimentin	1.18779	1.83174e-06	0.000129556	UPinCases	1.43955	4.98822e-06	1	1.16861	0.000198235	1
BMP10.3587.53	BMP10	BMP10	Bone morphogenetic protein 10	0.540746	1.87751e-06	0.000131516	UPinCases	0.641839	9.55148e-06	1	0.523406	0.000204383	1
IL18R1.14079.14	IL18R1	IL-18 Ra	Interleukin-18 receptor 1	1.06398	2.06131e-06	0.000143016	UPinCases	0.977807	0.000811516	1	1.07342	0.000155512	1
ST6GALNAC6.7228.2	ST6GALNAC6	SIA7F	Alpha-N-acetylgalactosaminide alpha-2,6-sialyltransferase 6	-0.463819	2.22172e-06	0.000152691	DOWNinCases	-0.477754	0.000213804	1	-0.457035	0.000232006	1
LRRC15.6557.50	LRRC15	LRC15	Leucine-rich repeat-containing protein 15	-0.948518	2.24687e-06	0.000152976	DOWNinCases	-0.970747	0.000232979	1	-0.969952	0.000123	1
MRC2.3041.55	MRC2	MRC2	C-type mannose receptor 2	-0.700125	2.36074e-06	0.000159241	DOWNinCases	-0.728594	0.000196578	1	-0.716704	0.000123	1
CTSD.5508.62	CTSD	Cathepsin D	Cathepsin D	0.774546	2.56609e-06	0.000171505	UPinCases	0.857507	6.90288e-05	1	0.74914	0.000266547	1
CRABP2.11696.7	CRABP2	RABP2	Cellular retinoic acid-binding protein 2	-0.908136	2.61573e-06	0.000173232	DOWNinCases	-0.90302	0.000389379	1	-0.926363	0.000144125	1
IGDCC4.9793.145	IGDCC4	IGDC4	Immunoglobulin superfamily DCC subclass member 4	-0.645467	2.67807e-06	0.000175763	DOWNinCases	-0.732808	3.91805e-05	1	-0.650118	0.000198235	1
DPY30.13943.38	DPY30	DPY30	Protein dpy-30 homolog	0.74267	2.96664e-06	0.000192964	UPinCases	0.832117	5.99703e-05	1	0.740818	0.000257849	1
TMPO.8265.225	TMPO	LAP2B	Lamina-associated polypeptide 2, isoforms beta/gamma	0.873063	3.19385e-06	0.000205513	UPinCases	0.981354	5.99703e-05	1	0.862553	0.000308353	1
DEPP1.7178.59	DEPP1	DEPP	Protein DEPP	-0.887324	3.21599e-06	0.000205513	DOWNinCases	-0.764594	0.0017829	1	-0.900451	0.000195822	1
RTP4.18315.38	RTP4	RTP4	Receptor-transporting protein 4	1.02041	3.30433e-06	0.000209322	UPinCases	1.08173	0.000186976	1	1.02804	0.000234778	1
CLSTN3.6291.55	CLSTN3	Alcadein-beta	Calsyntenin-3	0.875769	3.37644e-06	0.000212046	UPinCases	1.05879	9.55148e-06	1	0.857111	0.000339577	1
HGFAC.8385.248	HGFAC	HGFA	Hepatocyte growth factor activator	-1.09263	3.5476e-06	0.000220891	DOWNinCases	-1.32939	8.65723e-06	1	-1.08556	0.000315829	1
SERPING1.13710.6	SERPING1	C1-Esterase Inhibitor	Plasma protease C1 inhibitor	0.48315	3.73631e-06	0.00023067	UPinCases	0.512339	0.000199498	1	0.480529	0.000324221	1
AGRN.15483.377	AGRN	Agrin	Agrin	0.634867	3.82916e-06	0.000234415	UPinCases	0.674857	0.000197967	1	0.625362	0.000362633	1
TNFRSF1B.8368.102	TNFRSF1B	TNF sR-II	Tumor necrosis factor receptor superfamily member 1B	0.718916	4.32927e-06	0.000262823	UPinCases	0.68617	0.000871355	1	0.712893	0.000377349	1
HRG.4996.66	HRG	HRG	Histidine-rich glycoprotein	-1.32635	4.46674e-06	0.000268928	DOWNinCases	-1.14519	0.00212654	1	-1.34547	0.000259329	1
EPHA4.16288.17	EPHA4	EPHA4	Ephrin type-A receptor 4	-0.545133	4.54429e-06	0.000271354	DOWNinCases	-0.641185	2.80517e-05	1	-0.527749	0.000432457	1
SEMA4A.16915.153	SEMA4A	SEM4A	Semaphorin-4A	0.45845	4.63824e-06	0.000274712	UPinCases	0.460926	0.00048527	1	0.455488	0.000386656	1
PLA2G2A.2692.74	PLA2G2A	NPS-PLA2	Phospholipase A2, membrane associated	1.38873	4.82677e-06	0.000283573	UPinCases	1.44162	0.00032824	1	1.34383	0.000451067	1
CXCL11.3038.9	CXCL11	I-TAC	C-X-C motif chemokine 11	1.20991	5.19767e-06	0.00030292	UPinCases	1.29646	0.000213804	1	1.19241	0.000452331	1
ROR1.2590.69	ROR1	ROR1	Inactive tyrosine-protein kinase transmembrane receptor ROR1	-0.627459	5.87102e-06	0.000339447	DOWNinCases	-0.740824	3.31054e-05	1	-0.619418	0.000489802	1
CLPSL1.9526.3	CLPSL1	COLL1	Colipase-like protein 1	0.875404	5.97322e-06	0.000342637	UPinCases	0.827928	0.0011719	1	0.87279	0.000451067	1
RACGAP1.13587.10	RACGAP1	RGAP1	Rac GTPase-activating protein 1	-1.05582	6.17211e-06	0.000349955	DOWNinCases	-1.06815	0.00055253	1	-1.06949	0.000355742	1
GFRA3.2505.49	GFRA3	GFRa-3	GDNF family receptor alpha-3	0.432078	6.19686e-06	0.000349955	UPinCases	0.536497	8.26938e-06	1	0.414868	0.000525165	1
ERH.11614.29	ERH	ERH	Enhancer of rudimentary homolog	0.68724	6.74899e-06	0.000378203	UPinCases	0.755565	0.000172096	1	0.688785	0.00045581	1
PRTN3.13720.95	PRTN3	Proteinase-3	Myeloblastin	0.694954	6.92491e-06	0.000385099	UPinCases	0.711965	0.000499162	1	0.70441	0.000382934	1
HGFAC.3617.80	HGFAC	HGFA	Hepatocyte growth factor activator	-0.812418	7.07783e-06	0.000390621	DOWNinCases	-0.890851	0.000186976	1	-0.811875	0.000492815	1
IL18R1.3446.7	IL18R1	IL-18 Ra	Interleukin-18 receptor 1	0.878089	7.38678e-06	0.00040252	UPinCases	0.794536	0.00198462	1	0.8868	0.000434827	1
EPHA10.6036.78	EPHA10	EPHAA	Ephrin type-A receptor 10	0.850208	7.40394e-06	0.00040252	UPinCases	1.03466	1.86863e-05	1	0.833556	0.000590415	1
OGFR.24934.96	OGFR	OGFR	Opioid growth factor receptor	0.601531	7.61105e-06	0.000410715	UPinCases	0.649138	0.000248688	1	0.596519	0.000564664	1
TMEM132D.13416.8	TMEM132D	T132D	Transmembrane protein 132D	-0.552608	7.86569e-06	0.000418267	DOWNinCases	-0.653711	3.91805e-05	1	-0.546915	0.0005878	1
FAM20B.7198.197	FAM20B	FA20B	Glycosaminoglycan xylosylkinase	-0.391239	7.99278e-06	0.000419738	DOWNinCases	-0.416096	0.00032824	1	-0.387541	0.0005878	1
ROR1.8474.6	ROR1	ROR1	Inactive tyrosine-protein kinase transmembrane receptor ROR1	-0.735223	8.30068e-06	0.000431932	DOWNinCases	-0.84558	8.66113e-05	1	-0.728356	0.000596749	1
FCRL4.8973.23	FCRL4	FCRL4	Fc receptor-like protein 4	-0.660103	8.51278e-06	0.000439827	DOWNinCases	-0.759977	8.66113e-05	1	-0.649274	0.000643618	1
CTSG.2431.17	CTSG	Cathepsin G	Cathepsin G	0.460755	8.61868e-06	0.000442082	UPinCases	0.568794	1.43226e-05	1	0.444389	0.000662857	1
LRIG3.3322.52	LRIG3	LRIG3	Leucine-rich repeats and immunoglobulin-like domains protein 3	-0.628711	8.71139e-06	0.000442082	DOWNinCases	-0.807191	4.31781e-06	1	-0.610842	0.000672129	1
HMOX1.17398.55	HMOX1	HO-1	Heme oxygenase 1	0.518849	8.73848e-06	0.000442082	UPinCases	0.536002	0.000528378	1	0.525591	0.000458452	1
IFI16.12893.159	IFI16	IP16	Gamma-interferon-inducible protein 16	0.589358	9.06992e-06	0.000455685	UPinCases	0.612247	0.000499162	1	0.590796	0.000564664	1
MAT2B.18392.19	MAT2B	MAT2B	Methionine adenosyltransferase 2 subunit beta	0.438732	9.8149e-06	0.000486467	UPinCases	0.506027	9.25833e-05	1	0.43996	0.00058875	1
FOLR2.15587.20	FOLR2	FOLR2	Folate receptor beta	0.575332	9.81614e-06	0.000486467	UPinCases	0.523639	0.00220946	1	0.579728	0.00055997	1
MGAT5.21768.9	MGAT5	MGT5A	Alpha-1,6-mannosylglycoprotein 6-beta-N-acetylglucosaminyltransferase A	-0.416178	9.92526e-06	0.000488551	DOWNinCases	-0.479107	9.59855e-05	1	-0.413842	0.000653446	1
GIMAP4.24684.7	GIMAP4	GIMA4	GTPase IMAP family member 4	0.47269	1.0211e-05	0.000499241	UPinCases	0.468927	0.00098171	1	0.47095	0.000653446	1
PMEL.6472.40	PMEL	GP100	Melanocyte protein PMEL	-0.632288	1.0457e-05	0.000507859	DOWNinCases	-0.699046	0.000213804	1	-0.636805	0.000585831	1
CDK2.CCNA2.3357.67	CDK2	CDK2/cyclin A	Cyclin-dependent kinase 2:Cyclin-A2 complex	0.3707	1.06934e-05	0.000515901	UPinCases	0.439853	5.06481e-05	1	0.360045	0.000785308	1
VSIG4.17678.28	VSIG4	VSIG4	V-set and immunoglobulin domain-containing protein 4	0.849566	1.14099e-05	0.000542303	UPinCases	0.930815	0.00026433	1	0.861021	0.000562782	1
CELF2.7245.2	CELF2	CELF2	CUGBP Elav-like family member 2	0.976036	1.14499e-05	0.000542303	UPinCases	1.20635	1.86863e-05	1	0.933847	0.000794655	1
VOPP1.14618.26	VOPP1	ECOP	Vesicular, overexpressed in cancer, prosurvival protein 1	-0.3244	1.14934e-05	0.000542303	DOWNinCases	-0.392495	3.35602e-05	1	-0.310572	0.000795936	0
TRAPPC3.14337.1	TRAPPC3	TPPC3	Trafficking protein particle complex subunit 3	0.459869	1.15384e-05	0.000542303	UPinCases	0.480174	0.000558132	1	0.459291	0.000689576	1
CD48.3292.75	CD48	CD48	CD48 antigen	0.69952	1.2557e-05	0.000586398	UPinCases	0.599752	0.00410723	1	0.70567	0.000643618	1
PLA2G7.5015.15	PLA2G7	PAFAH	Platelet-activating factor acetylhydrolase	-0.603375	1.27964e-05	0.000593767	DOWNinCases	-0.668138	0.000241325	1	-0.586222	0.000889439	1
FTL.15324.58	FTL	Ferritin light chain	Ferritin light chain	1.55252	1.29844e-05	0.00059868	UPinCases	1.79166	0.000113717	1	1.50957	0.000895967	1
NPPA.5443.62	NPPA	ANP	Atrial natriuretic factor	0.372575	1.38653e-05	0.000633275	UPinCases	0.456568	2.87993e-05	1	0.360016	0.000936575	1
SHBG.4929.55	SHBG	SHBG	Sex hormone-binding globulin	-0.513095	1.39385e-05	0.000633275	DOWNinCases	-0.580617	0.000183547	1	-0.494802	0.000936575	1
OIT3.6296.36	OIT3	OIT3	Oncoprotein-induced transcript 3 protein	0.769019	1.40657e-05	0.000633275	UPinCases	0.962478	1.65506e-05	1	0.751135	0.000936575	1
ZNF230.22838.39	ZNF230	ZN230	Zinc finger protein 230	-0.380435	1.44806e-05	0.000647183	DOWNinCases	-0.473692	1.94301e-05	1	-0.378126	0.000854194	1
QPCT.7849.3	QPCT	Glutaminyl cyclase	Glutaminyl-peptide cyclotransferase	-0.677474	1.57796e-05	0.000690772	DOWNinCases	-0.762504	0.00021647	1	-0.685418	0.000720632	1
NMI.17512.2	NMI	NMI	N-myc-interactor	0.733216	1.60246e-05	0.000694876	UPinCases	0.777548	0.000572626	1	0.747447	0.000638047	1
FTH1.FTL.5934.1	FTH1	Ferritin	Ferritin	1.55848	1.65252e-05	0.000712343	UPinCases	1.80083	0.000138926	1	1.51459	0.001068	1
NID2.3633.70	NID2	NID2	Nidogen-2	0.435953	1.70097e-05	0.000728914	UPinCases	0.512401	9.96317e-05	1	0.406566	0.000834728	1
H2AZ1.4163.5	H2AZ1	Histone H2A.z	Histone H2A.z	0.659184	1.75184e-05	0.000744591	UPinCases	0.765104	0.000136164	1	0.630439	0.00108468	1
MYG1.8303.102	MYG1	MYG1	UPF0160 protein MYG1, mitochondrial	0.803937	1.75799e-05	0.000744591	UPinCases	0.891185	0.000312692	1	0.79963	0.000970215	1
CHAD.13460.4	CHAD	CHAD	Chondroadherin	-0.921468	1.80108e-05	0.000758433	DOWNinCases	-0.908942	0.00151963	1	-0.933936	0.00077405	1
DCPS.20106.80	DCPS	DCPS	Scavenger mRNA-decapping enzyme DcpS	0.502119	1.83979e-05	0.00077028	UPinCases	0.521193	0.000844992	1	0.499606	0.000997805	1
KLK8.13708.56	KLK8	kallikrein 8	Kallikrein-8	-0.650646	1.85536e-05	0.000772362	DOWNinCases	-0.765784	0.000103532	1	-0.646687	0.00101554	1
C12orf65.24252.85	C12orf65	CL065	Probable peptide chain release factor C12orf65, mitochondrial	0.397843	1.91524e-05	0.00079015	UPinCases	0.495999	2.53196e-05	1	0.383547	0.00117166	1
EPHA4.7190.50	EPHA4	EPHA4	Ephrin type-A receptor 4	-0.559383	1.94997e-05	0.000790707	DOWNinCases	-0.68805	3.67651e-05	1	-0.540151	0.00117218	1
UNC5D.16307.22	UNC5D	UNC5H4	Netrin receptor UNC5D	-0.538097	1.9537e-05	0.000790707	DOWNinCases	-0.635126	0.000102764	1	-0.5294	0.00114777	1
LILRA3.6391.52	LILRA3	LIRA3	Leukocyte immunoglobulin-like receptor subfamily A member 3	1.82292	1.99854e-05	0.000803691	UPinCases	2.04669	0.000273881	1	1.83314	0.000936575	1
TMPRSS15.3189.61	TMPRSS15	Enterokinase	Enteropeptidase	0.328239	2.02133e-05	0.000803691	UPinCases	0.388736	9.95626e-05	1	0.316725	0.00119472	0
CR1.19556.12	CR1	Complement receptor type 1	Complement receptor type 1	-0.542973	2.02411e-05	0.000803691	DOWNinCases	-0.571816	0.000750303	1	-0.538751	0.00109352	1
EFNB3.2514.65	EFNB3	Ephrin-B3	Ephrin-B3	0.556521	2.02991e-05	0.000803691	UPinCases	0.69423	2.6824e-05	1	0.536995	0.00119472	1
MMP17.2838.53	MMP17	MMP-17	Matrix metalloproteinase-17	0.494108	2.06246e-05	0.000812165	UPinCases	0.619811	2.34476e-05	1	0.471824	0.00117955	1
CLEC7A.3603.60	CLEC7A	CLC7A	C-type lectin domain family 7 member A	0.401586	2.10121e-05	0.000822975	UPinCases	0.495623	3.65611e-05	1	0.386877	0.00122719	1
TRAPPC6B.22812.4	TRAPPC6B	TPC6B	Trafficking protein particle complex subunit 6B	-0.423073	2.15142e-05	0.000838134	DOWNinCases	-0.428614	0.00127055	1	-0.412561	0.00123276	1
CAPN13.24915.123	CAPN13	CAN13	Calpain-13	-0.718227	2.18288e-05	0.00084454	DOWNinCases	-0.722807	0.00136864	1	-0.738389	0.000657985	1
MERTK.19787.14	MERTK	MER	Proto-oncogene tyrosine-protein kinase MER	0.581274	2.19105e-05	0.00084454	UPinCases	0.528621	0.00361161	1	0.580077	0.00109352	1
SIRT2.5030.52	SIRT2	SIRT2	NAD-dependent protein deacetylase sirtuin-2	-0.600078	2.27751e-05	0.000864931	DOWNinCases	-0.668241	0.000354489	1	-0.597507	0.00115209	1
IGF1R.4232.19	IGF1R	IGF-I sR	Insulin-like growth factor 1 receptor	-0.495094	2.27957e-05	0.000864931	DOWNinCases	-0.593237	8.89512e-05	1	-0.491587	0.00117166	1
NELFA.24222.10	NELFA	NELFA	Negative elongation factor A	0.332994	2.30766e-05	0.000871053	UPinCases	0.352921	0.00075138	1	0.336885	0.000936575	1
GNPDA1.8909.77	GNPDA1	GNPI1	Glucosamine-6-phosphate isomerase 1	0.463221	2.51859e-05	0.000940919	UPinCases	0.491959	0.000782297	1	0.458409	0.00127828	1
LBP.3074.6	LBP	LBP	Lipopolysaccharide-binding protein	0.599676	2.60018e-05	0.000965874	UPinCases	0.614168	0.00127055	1	0.592802	0.00132765	1
TNFRSF10B.5534.49	TNFRSF10B	TRAIL R2	Tumor necrosis factor receptor superfamily member 10B	0.324613	2.6119e-05	0.000965874	UPinCases	0.395448	6.68521e-05	1	0.309837	0.00144595	0
TNFRSF11B.8304.50	TNFRSF11B	OPG	Tumor necrosis factor receptor superfamily member 11B	-0.774147	2.6253e-05	0.000965923	DOWNinCases	-0.783818	0.00145356	1	-0.790507	0.000881369	1
PPP1R10.22533.95	PPP1R10	PP1RA	Serine/threonine-protein phosphatase 1 regulatory subunit 10	0.592186	2.69301e-05	0.000985857	UPinCases	0.700067	0.000138001	1	0.580424	0.0014636	1
DCTPP1.4314.12	DCTPP1	XTP3A	dCTP pyrophosphatase 1	0.680527	2.76794e-05	0.00100822	UPinCases	0.753253	0.000455586	1	0.66165	0.00153934	1
CTHRC1.15467.10	CTHRC1	CTHR1	Collagen triple helix repeat-containing protein 1	-0.467981	2.88692e-05	0.00104028	DOWNinCases	-0.474427	0.00153029	1	-0.472111	0.00115209	1
B4GALT6.10832.24	B4GALT6	B4GT6	Beta-1,4-galactosyltransferase 6	-0.362182	2.93891e-05	0.00104951	DOWNinCases	-0.435775	9.96561e-05	1	-0.351836	0.00160621	1
STAT1.10370.21	STAT1	STAT1	Signal transducer and activator of transcription 1-alpha/beta	1.29624	3.09973e-05	0.00109619	UPinCases	1.41928	0.00058243	1	1.30822	0.00117955	1
TCN2.5584.21	TCN2	Holo-TC II	Holo-Transcobalamin-2	0.609614	3.22882e-05	0.00113086	UPinCases	0.482104	0.0112421	1	0.630171	0.000785308	1
IL15RA.3445.53	IL15RA	IL-15 Ra	Interleukin-15 receptor subunit alpha	0.369696	3.2474e-05	0.00113193	UPinCases	0.449506	8.89512e-05	1	0.355306	0.00172355	1
TREM1.9266.1	TREM1	sTREM-1	Triggering receptor expressed on myeloid cells 1	-0.421075	3.37383e-05	0.0011704	DOWNinCases	-0.363918	0.00689553	1	-0.435821	0.000785308	1
TPSB2.3403.1	TPSB2	TPSB2	Tryptase beta-2	-0.905683	3.51925e-05	0.00120365	DOWNinCases	-1.09469	0.000105734	1	-0.879034	0.00181908	1
BSG.3585.54	BSG	BASI	Basigin	0.342917	3.69475e-05	0.00125192	UPinCases	0.425838	5.9749e-05	1	0.328132	0.00187885	1
RNF146.11401.181	RNF146	RN146	E3 ubiquitin-protein ligase RNF146	-0.343154	3.86406e-05	0.00130322	DOWNinCases	-0.399564	0.000248688	1	-0.34526	0.00149062	1
KHSRP.24926.9	KHSRP	FUBP2	Far upstream element-binding protein 2	0.587264	4.14876e-05	0.00138641	UPinCases	0.689136	0.000229091	1	0.576654	0.0019681	1
HAVCR2.5134.52	HAVCR2	TIMD3	Hepatitis A virus cellular receptor 2	0.443759	4.19715e-05	0.00139618	UPinCases	0.433988	0.00283671	1	0.435478	0.00197769	1
CCL17.3519.3	CCL17	TARC	C-C motif chemokine 17	-0.347219	4.23906e-05	0.00140371	DOWNinCases	-0.323485	0.00441092	1	-0.35545	0.00117218	1
CBLN4.5688.65	CBLN4	CBLN4	Cerebellin-4	-0.494627	4.31966e-05	0.00142392	DOWNinCases	-0.494464	0.00230491	1	-0.507449	0.00115209	1
CNTN1.2974.61	CNTN1	contactin-1	Contactin-1	-0.568319	4.34312e-05	0.00142521	DOWNinCases	-0.636473	0.0005452	1	-0.56682	0.00179113	1
EPHA6.22587.37	EPHA6	EPHA6	Ephrin type-A receptor 6	-0.680816	4.4008e-05	0.0014304	DOWNinCases	-0.796658	0.000254439	1	-0.682596	0.00171206	1
AIMP1.2714.78	AIMP1	EMAP-2	Endothelial monocyte-activating polypeptide 2	-0.503499	4.43502e-05	0.0014304	DOWNinCases	-0.640326	3.70654e-05	1	-0.502549	0.0018004	1
INSR.3448.13	INSR	IR	Insulin receptor	-0.549576	4.43747e-05	0.0014304	DOWNinCases	-0.652655	0.000199498	1	-0.532482	0.00218522	1
TDO2.9880.33	TDO2	T23O	Tryptophan 2,3-dioxygenase	-0.680252	4.51562e-05	0.00144918	DOWNinCases	-0.837458	9.27065e-05	1	-0.673989	0.0019681	1
TMEM132C.7173.141	TMEM132C	T132C	Transmembrane protein 132C	-0.620113	4.82626e-05	0.00153534	DOWNinCases	-0.760919	0.000103532	1	-0.608454	0.00222392	1
FBLN7.21891.31	FBLN7	FBLN7	Fibulin-7	-0.567693	4.87254e-05	0.00154333	DOWNinCases	-0.673022	0.000219911	1	-0.567156	0.00191281	1
RAB38.23310.51	RAB38	RAB38	Ras-related protein Rab-38	-0.33957	5.01583e-05	0.00157693	DOWNinCases	-0.402235	0.00022784	1	-0.336485	0.00213246	1
COLEC12.5457.5	COLEC12	COLEC12	Collectin-12	-0.503231	5.10699e-05	0.00159676	DOWNinCases	-0.505433	0.00244683	1	-0.512032	0.00153934	1
KNG1.19631.13	KNG1	Kininostatin	Kininostatin	-1.21551	5.22768e-05	0.00162751	DOWNinCases	-1.32105	0.000985042	1	-1.19062	0.00237206	1
IL22RA1.3620.67	IL22RA1	IL22RA1	Interleukin-22 receptor subunit alpha-1	0.329576	5.31656e-05	0.00164813	UPinCases	0.422916	3.65611e-05	1	0.316042	0.00251176	0
ARFIP2.12630.8	ARFIP2	ARFP2	Arfaptin-2	-0.340889	5.36592e-05	0.00165639	DOWNinCases	-0.357785	0.00156058	1	-0.329719	0.00251537	1
IGF2R.3676.15	IGF2R	IGF-II receptor	Cation-independent mannose-6-phosphate receptor	-0.393209	5.41467e-05	0.00166438	DOWNinCases	-0.455976	0.000367043	1	-0.389803	0.00224635	1
UGT2B15.25080.16	UGT2B15	UDB15	UDP-glucuronosyltransferase 2B15	-0.517415	5.49213e-05	0.0016811	DOWNinCases	-0.596409	0.000412193	1	-0.528484	0.00152679	1
RUVBL1.12365.108	RUVBL1	RUVB1	RuvB-like 1	-0.392264	6.03239e-05	0.00181332	DOWNinCases	-0.366183	0.00534659	1	-0.383871	0.00266516	1
APOA4.17685.9	APOA4	Apo A-IV	Apolipoprotein A-IV	-0.606552	6.04855e-05	0.00181332	DOWNinCases	-0.62808	0.00198724	1	-0.598671	0.00251537	1
DSC2.13126.52	DSC2	DSC2	Desmocollin-2	-0.34795	6.50443e-05	0.00193407	DOWNinCases	-0.396477	0.000573242	1	-0.348938	0.00227595	1
VWC2.15308.108	VWC2	VWC2	Brorin	-0.508559	6.58202e-05	0.0019413	DOWNinCases	-0.604723	0.000273975	1	-0.517785	0.00182681	1
PRKCZ.2645.54	PRKCZ	PKC-Z	Protein kinase C zeta type	0.590353	6.86916e-05	0.00200971	UPinCases	0.76582	3.65611e-05	1	0.570844	0.00303373	1
C4A.C4B.18821.9	C4A	C4a	C4a anaphylatoxin	-0.743273	6.90521e-05	0.00201218	DOWNinCases	-0.780823	0.00185122	1	-0.754906	0.00197769	1
DDR2.15381.45	DDR2	Discoidin domain receptor 2	Discoidin domain-containing receptor 2	-0.407541	7.22306e-05	0.00209641	DOWNinCases	-0.479267	0.000368142	1	-0.382463	0.00293374	1
NTRK2.4866.59	NTRK2	TrkB	BDNF/NT-3 growth factors receptor	-0.625073	7.41238e-05	0.00214199	DOWNinCases	-0.742267	0.000321113	1	-0.622549	0.0027222	1
NID1.3213.65	NID1	Nidogen	Nidogen-1	0.416856	7.43888e-05	0.00214199	UPinCases	0.464141	0.00091855	1	0.383518	0.002411	1
PRTN3.3514.49	PRTN3	Proteinase-3	Myeloblastin	1.00242	7.50227e-05	0.00215173	UPinCases	1.13605	0.000720961	1	0.996054	0.00280269	1
CALB1.9918.23	CALB1	Calbindin D28	Calbindin	-0.342841	7.75458e-05	0.00221538	DOWNinCases	-0.40668	0.000336866	1	-0.334401	0.00326863	1
UBC.6647.55	UBC	PolyUbiquitin K63	PolyUbiquitin K63-linked	0.437359	7.89091e-05	0.00223678	UPinCases	0.407763	0.00644044	1	0.432588	0.00302756	1
SERPINB8.19130.81	SERPINB8	SPB8	Serpin B8	0.414369	7.9846e-05	0.00225457	UPinCases	0.441431	0.00172446	1	0.402612	0.00338538	1
FTO.25051.104	FTO	FTO	Fat mass and obesity-associated protein	0.759343	8.05732e-05	0.00226632	UPinCases	0.920903	0.00022784	1	0.740529	0.00337093	1
MDGA2.19372.7	MDGA2	MDGA2	MAM domain-containing glycosylphosphatidylinositol anchor protein 2	-0.784957	8.15187e-05	0.00228409	DOWNinCases	-0.856661	0.00131131	1	-0.792796	0.00246836	1
CFP.2960.66	CFP	Properdin	Properdin	-0.431334	8.24456e-05	0.00230121	DOWNinCases	-0.474206	0.0012031	1	-0.432879	0.00271709	1
CD74.8748.45	CD74	HG2A	HLA class II histocompatibility antigen gamma chain	-0.553518	8.46518e-05	0.00235377	DOWNinCases	-0.663946	0.000300536	1	-0.526794	0.00354493	1
MMP2.4160.49	MMP2	MMP-2	72 kDa type IV collagenase	-0.567868	8.64249e-05	0.00238487	DOWNinCases	-0.618946	0.00138759	1	-0.567369	0.00295962	1
UPP1.19448.104	UPP1	UPP1	Uridine phosphorylase 1	0.529829	9.13033e-05	0.00250209	UPinCases	0.664999	0.000126051	1	0.521943	0.00349051	1
CR2.15570.99	CR2	Complement receptor type 2	Complement receptor type 2	-0.757848	9.13598e-05	0.00250209	DOWNinCases	-0.87882	0.000581585	1	-0.764591	0.00273131	1
WDR5.17760.128	WDR5	WDR5	WD repeat-containing protein 5	0.386208	9.2956e-05	0.00252681	UPinCases	0.476635	0.00018969	1	0.3767	0.00372843	1
HS6ST1.5465.32	HS6ST1	H6ST1	Heparan-sulfate 6-O-sulfotransferase 1	0.460187	9.79238e-05	0.00262971	UPinCases	0.457783	0.0041876	1	0.455843	0.00352597	1
DDR1.4122.12	DDR1	discoidin domain receptor 1	Epithelial discoidin domain-containing receptor 1	-0.492473	9.81101e-05	0.00262971	DOWNinCases	-0.509244	0.00283671	1	-0.493293	0.00316936	1
MFAP2.9294.45	MFAP2	MFAP2	Microfibrillar-associated protein 2	-0.446707	0.000100413	0.00266973	DOWNinCases	-0.445155	0.0041876	1	-0.464402	0.00169678	1
GLUL.19238.12	GLUL	GLNA	Glutamine synthetase	0.826077	0.000103288	0.00273093	UPinCases	0.995064	0.000334683	1	0.807621	0.00398806	1
IL12RB1.2632.5	IL12RB1	IL-12 Rb1	Interleukin-12 receptor subunit beta-1	0.32795	0.000103464	0.00273093	UPinCases	0.37589	0.000792304	1	0.314708	0.00417562	0
TMEM132A.7871.16	TMEM132A	T132A	Transmembrane protein 132A	-0.517941	0.000105895	0.002785	DOWNinCases	-0.566348	0.00156058	1	-0.511357	0.0038214	1
LGALS3BP.5000.52	LGALS3BP	LG3BP	Galectin-3-binding protein	0.694176	0.000106315	0.00278598	UPinCases	0.556932	0.0194668	1	0.707156	0.00266516	1
MATK.3823.9	MATK	MATK	Megakaryocyte-associated tyrosine-protein kinase	0.390604	0.000108699	0.00283824	UPinCases	0.457902	0.000572753	1	0.378731	0.00422835	1
SERPINA11.9002.36	SERPINA11	SPA11	Serpin A11	-0.402221	0.000112138	0.00291758	DOWNinCases	-0.482496	0.000389379	1	-0.383744	0.00438046	1
FCGR1A.3312.64	FCGR1A	FCGR1	High affinity immunoglobulin gamma Fc receptor I	0.582441	0.000114143	0.00295919	UPinCases	0.64004	0.00155584	1	0.563261	0.00441167	1
IFNA4.15405.23	IFNA4	IFNA4	Interferon alpha-4	0.3286	0.000118895	0.00306059	UPinCases	0.35975	0.00168088	1	0.329406	0.00361843	1
APOA1.2750.3	APOA1	Apo A-I	Apolipoprotein A-I	-0.388809	0.000123429	0.003144	DOWNinCases	-0.458668	0.000573242	1	-0.383046	0.00431687	1
HSPA1A.7219.152	HSPA1A	HSP 70	Heat shock 70 kDa protein 1A	0.384659	0.000125374	0.00317962	UPinCases	0.446695	0.000761071	1	0.381757	0.00417345	1
NPTN.7194.36	NPTN	NPTN	Neuroplastin	-0.457944	0.000126307	0.00317962	DOWNinCases	-0.581226	0.000139276	1	-0.446593	0.00457744	1
KITLG.9377.25	KITLG	SCF	Kit ligand	-0.370254	0.000126707	0.00317962	DOWNinCases	-0.39117	0.00270193	1	-0.370093	0.00392748	1
SERPINB13.18841.1	SERPINB13	SPB13	Serpin B13	-0.583806	0.00012701	0.00317962	DOWNinCases	-0.698342	0.000463349	1	-0.579182	0.00418643	1
IFNL3.5713.9	IFNL3	IFN-lambda 3	Interferon lambda-3	0.45314	0.000128103	0.003196	UPinCases	0.420691	0.0089219	1	0.45308	0.00393993	1
H3C1.14146.92	H3C1	H31	Histone H3.1	0.775594	0.000130174	0.00323657	UPinCases	0.934082	0.000421508	1	0.764129	0.00446983	1
DCLK1.17156.72	DCLK1	DCAK1	Serine/threonine-protein kinase DCLK1	-0.40599	0.000138599	0.00341113	DOWNinCases	-0.447544	0.00172256	1	-0.401602	0.0045266	1
IL1RN.5353.89	IL1RN	IL-1Ra	Interleukin-1 receptor antagonist protein	0.687201	0.000139632	0.00342497	UPinCases	0.699602	0.00423925	1	0.689827	0.00402391	1
KIF3A.13961.18	KIF3A	KIF3A	Kinesin-like protein KIF3A	0.40231	0.000140148	0.00342611	UPinCases	0.384968	0.00750299	1	0.397822	0.00456145	1
CDH17.16613.3	CDH17	CAD17	Cadherin-17	-0.741815	0.000140685	0.00342774	DOWNinCases	-0.841972	0.00119528	1	-0.730837	0.00469321	1
N6AMT1.11096.57	N6AMT1	HEMK2	HemK methyltransferase family member 2	-0.373893	0.000143825	0.00349254	DOWNinCases	-0.419637	0.00140917	1	-0.367688	0.00482069	1
RAB26.6997.32	RAB26	RAB26	Ras-related protein Rab-26	0.348487	0.000146477	0.00353339	UPinCases	0.32777	0.00878439	1	0.349545	0.00418643	1
ITGB7.11205.10	ITGB7	Integrin beta-7	Integrin beta-7	0.671302	0.000147489	0.00354606	UPinCases	0.674193	0.00499656	1	0.667036	0.00456145	1
PCSK7.4459.68	PCSK7	PCSK7	Proprotein convertase subtilisin/kexin type 7	0.404622	0.000148112	0.00354611	UPinCases	0.356295	0.0138946	1	0.400556	0.00469628	1
TLNRD1.21172.11	TLNRD1	MESD1	Mesoderm development candidate 1	-0.343506	0.000148828	0.00354611	DOWNinCases	-0.404128	0.000723	1	-0.333255	0.00525826	1
PCNA.19364.163	PCNA	PCNA	Proliferating cell nuclear antigen	0.655303	0.000156024	0.0037024	UPinCases	0.763507	0.000881961	1	0.650999	0.00474132	1
PIGR.3216.2	PIGR	PIGR	Polymeric immunoglobulin receptor	1.08241	0.000157935	0.00373558	UPinCases	0.972751	0.0126034	1	1.06224	0.00524583	1
TNFRSF8.2605.49	TNFRSF8	CD30	Tumor necrosis factor receptor superfamily member 8	0.36272	0.000158698	0.00374147	UPinCases	0.444526	0.000368142	1	0.345529	0.00559766	1
RBM39.4284.18	RBM39	RBM39	RNA-binding protein 39	0.5211	0.000168995	0.00397138	UPinCases	0.644886	0.00032824	1	0.511395	0.00547797	1
DDR1.11836.144	DDR1	discoidin domain receptor 1	Epithelial discoidin domain-containing receptor 1	-0.450513	0.000171158	0.00399644	DOWNinCases	-0.562849	0.000273374	1	-0.455012	0.00431687	1
HEXB.15470.11	HEXB	Hexosaminidase B	Beta-hexosaminidase subunit beta	0.693769	0.000171841	0.00399955	UPinCases	0.658238	0.00903229	1	0.702722	0.00418643	1
UNC5B.15394.79	UNC5B	UNC5B	Netrin receptor UNC5B	-0.459561	0.00017349	0.00400895	DOWNinCases	-0.505425	0.00212093	1	-0.463425	0.0044442	1
GCHFR.21118.48	GCHFR	GFRP	GTP cyclohydrolase I feedback regulatory protein	0.931329	0.000173711	0.00400895	UPinCases	1.06428	0.00129254	1	0.913579	0.00559766	1
EPHB2.8225.86	EPHB2	EPHB2	Ephrin type-B receptor 2	0.411517	0.000173895	0.00400895	UPinCases	0.350065	0.0184533	1	0.405457	0.00546948	1
LEAP2.5708.1	LEAP2	LEAP2	Liver-expressed antimicrobial peptide 2	1.5872	0.00017716	0.00407133	UPinCases	1.71292	0.00272362	1	1.63052	0.00347471	1
C4A.C4B.4481.34	C4A	C4	Complement C4	0.32472	0.000179215	0.00409434	UPinCases	0.308169	0.00926162	0	0.324281	0.00500034	1
UNC5B.23038.63	UNC5B	UNC5B	Netrin receptor UNC5B	-0.430679	0.000179285	0.00409434	DOWNinCases	-0.473908	0.0021498	1	-0.438325	0.00406349	1
CNTN6.20561.15	CNTN6	CNTN6	Contactin-6	-0.673451	0.000182958	0.00415219	DOWNinCases	-0.72602	0.00282643	1	-0.698761	0.00293596	1
APOH.8288.27	APOH	b2-Glycoprotein I	Beta-2-glycoprotein 1	-0.348788	0.00018671	0.00420298	DOWNinCases	-0.386951	0.00200437	1	-0.330696	0.00635602	1
RPIA.12333.87	RPIA	RPIA	Ribose-5-phosphate isomerase	0.457009	0.000186928	0.00420298	UPinCases	0.580113	0.00021647	1	0.445115	0.00614865	1
EMILIN3.8773.172	EMILIN3	EMIL3	EMILIN-3	-0.350532	0.000202763	0.00453244	DOWNinCases	-0.348052	0.00698218	1	-0.363745	0.00318977	1
EFNB2.14131.37	EFNB2	EFNB2	Ephrin-B2	-0.527717	0.000202824	0.00453244	DOWNinCases	-0.639089	0.000584319	1	-0.514084	0.00654837	1
FAM118A.23358.42	FAM118A	F118A	Protein FAM118A	-0.32278	0.000204887	0.00456452	DOWNinCases	-0.419992	0.000138877	1	-0.309209	0.0067505	0
SCGB3A1.6252.62	SCGB3A1	Secretoglobin family 3A member 1	Secretoglobin family 3A member 1	-1.06643	0.000211844	0.00469083	DOWNinCases	-1.33482	0.000334683	1	-1.04488	0.00656241	1
ILF3.12759.47	ILF3	DRBP76	Interleukin enhancer-binding factor 3	0.410342	0.000213323	0.00470926	UPinCases	0.506082	0.000448494	1	0.407367	0.0060233	1
AMY1A.7918.114	AMY1A	Amylase, alpha 1A	Alpha-amylase 1	-0.783588	0.000216465	0.00474984	DOWNinCases	-0.850909	0.00296256	1	-0.767242	0.00667938	1
DYTN.22124.94	DYTN	DYTN	Dystrotelin	-0.501613	0.000225334	0.00490017	DOWNinCases	-0.568426	0.0017829	1	-0.484822	0.00712695	1
CDSN.7085.81	CDSN	CDSN	Corneodesmosin	-0.478071	0.000229781	0.00498201	DOWNinCases	-0.490599	0.00554677	1	-0.481343	0.00551875	1
IL22RA2.9456.34	IL22RA2	IL-22BP	Interleukin-22 receptor subunit alpha-2	-0.583172	0.000232631	0.00502401	DOWNinCases	-0.730342	0.000367043	1	-0.589577	0.00532139	1
LILRB2.5091.28	LILRB2	ILT-4	Leukocyte immunoglobulin-like receptor subfamily B member 2	0.485022	0.00023322	0.00502401	UPinCases	0.485738	0.00712165	1	0.479657	0.00663049	1
TNXB.5698.60	TNXB	Tenascin-X	Tenascin-X	-0.508158	0.00023429	0.00502401	DOWNinCases	-0.520671	0.00567783	1	-0.498006	0.00698001	1
TNFSF13B.3059.50	TNFSF13B	BAFF	Tumor necrosis factor ligand superfamily member 13B	0.407573	0.000234477	0.00502401	UPinCases	0.358832	0.0178099	1	0.401192	0.00677077	1
CNTN4.3298.52	CNTN4	Contactin-4	Contactin-4	-0.387662	0.000239887	0.00512485	DOWNinCases	-0.470924	0.00066788	1	-0.382808	0.0067505	1
CD300A.5630.48	CD300A	CM35H	CMRF35-like molecule 8	0.554859	0.000244095	0.00519952	UPinCases	0.478099	0.0205493	1	0.565588	0.00497118	1
PLAT.2212.69	PLAT	tPA	Tissue-type plasminogen activator	0.746866	0.000248021	0.00526773	UPinCases	0.770033	0.00558632	1	0.743721	0.00656241	1
ISLR2.8528.74	ISLR2	ISLR2	Immunoglobulin superfamily containing leucine-rich repeat protein 2	-0.339913	0.000248954	0.00527218	DOWNinCases	-0.430021	0.000323928	1	-0.332284	0.00733907	1
M1AP.23685.132	M1AP	M1AP	Meiosis 1 arrest protein	0.479064	0.000252893	0.0053093	UPinCases	0.626811	0.000162208	1	0.46972	0.00732094	1
ADAM23.7049.2	ADAM23	ADAM 23	Disintegrin and metalloproteinase domain-containing protein 23	-0.467057	0.000256896	0.00537784	DOWNinCases	-0.574276	0.000573242	1	-0.467365	0.00645488	1
VWA1.6385.63	VWA1	VWA1	von Willebrand factor A domain-containing protein 1	0.540316	0.000271058	0.0056258	UPinCases	0.526182	0.00983011	1	0.532073	0.00750498	1
SLITRK1.15539.15	SLITRK1	SLIK1	SLIT and NTRK-like protein 1	-0.449635	0.000274555	0.0056822	DOWNinCases	-0.517263	0.00172256	1	-0.437546	0.00808339	1
TEAD3.12854.3	TEAD3	TEAD3	Transcriptional enhancer factor TEF-5	-0.540324	0.000277359	0.00572396	DOWNinCases	-0.604026	0.00252775	1	-0.517715	0.00845655	1
RANBP3.14037.18	RANBP3	RANB3	Ran-binding protein 3	0.469557	0.000283639	0.00583225	UPinCases	0.557371	0.00114867	1	0.476405	0.00595354	1
SCARA5.10419.1	SCARA5	SCAR5	Scavenger receptor class A member 5	-0.587766	0.000284207	0.00583225	DOWNinCases	-0.662929	0.00230491	1	-0.592844	0.00639987	1
ANTXR2.15559.5	ANTXR2	ANTR2	Anthrax toxin receptor 2	-0.555611	0.000286917	0.00587132	DOWNinCases	-0.587667	0.00481082	1	-0.537014	0.00853184	1
CILP2.8841.65	CILP2	CILP2	Cartilage intermediate layer protein 2	-0.569021	0.00029731	0.00603315	DOWNinCases	-0.672863	0.00127055	1	-0.573042	0.00669088	1
GDF9.3067.67	GDF9	GDF-9	Growth/differentiation factor 9	0.356795	0.000308575	0.00619635	UPinCases	0.448608	0.000459952	1	0.342958	0.00911178	1
IL22RA2.5087.5	IL22RA2	IL-22BP	Interleukin-22 receptor subunit alpha-2	-0.489368	0.000309255	0.00619635	DOWNinCases	-0.600905	0.000720961	1	-0.498415	0.0060233	1
SULT2B1.17209.27	SULT2B1	ST2B1	Sulfotransferase family cytosolic 2B member 1	0.978738	0.000309605	0.00619635	UPinCases	0.899476	0.0160021	1	0.977838	0.00738072	1
MSMP.8080.24	MSMP	PSMP	Prostate-associated microseminoprotein	-0.517511	0.000313008	0.0062161	DOWNinCases	-0.578573	0.00280911	1	-0.522671	0.00670192	1
SCGN.15305.7	SCGN	Secretagogin	Secretagogin	-0.593919	0.000313151	0.0062161	DOWNinCases	-0.641891	0.00411473	1	-0.586922	0.00818358	1
DSTN.18883.4	DSTN	DEST	Destrin	-0.558349	0.000317405	0.00628342	DOWNinCases	-0.612727	0.0035194	1	-0.528341	0.0092659	1
ITGAV.ITGB3.20187.10	ITGAV	Integrin aVb3	Integrin alpha V beta 3	-0.498977	0.000332221	0.00654116	DOWNinCases	-0.604919	0.000955991	1	-0.489939	0.00888028	1
NETO2.10562.42	NETO2	NETO2	Neuropilin and tolloid-like protein 2	-0.426386	0.000378097	0.0072295	DOWNinCases	-0.493055	0.00212654	1	-0.435516	0.00670192	1
BOC.4328.2	BOC	BOC	Brother of CDO	-0.541363	0.000391025	0.00739901	DOWNinCases	-0.5922	0.00426811	1	-0.544639	0.00825778	1
PCOLCE.11237.49	PCOLCE	PCOC1	Procollagen C-endopeptidase enhancer 1	-0.343787	0.000409795	0.00766151	DOWNinCases	-0.263804	0.0445932	0	-0.358891	0.00500034	1
UNC5D.5140.56	UNC5D	UNC5H4	Netrin receptor UNC5D	-0.358876	0.000420189	0.00779008	DOWNinCases	-0.425007	0.00169268	1	-0.351984	0.0103825	1
LST1.9531.24	LST1	LST1	Leukocyte-specific transcript 1 protein	0.61949	0.000421317	0.00779008	UPinCases	0.823248	0.000213804	1	0.599499	0.0109224	1
SLITRK5.4568.17	SLITRK5	SLIK5	SLIT and NTRK-like protein 5	-0.544267	0.000436231	0.00804543	DOWNinCases	-0.690653	0.000573242	1	-0.533712	0.0106512	1
ENTPD1.7999.23	ENTPD1	CD39	Ectonucleoside triphosphate diphosphohydrolase 1	-0.67773	0.000440745	0.00810815	DOWNinCases	-0.868123	0.000480545	1	-0.665023	0.0106809	1
NOG.5846.24	NOG	Noggin	Noggin	-0.410069	0.000443763	0.00812264	DOWNinCases	-0.448617	0.00474076	1	-0.408759	0.00974606	1
PCK2.22405.61	PCK2	PCKGM	Phosphoenolpyruvate carboxykinase [GTP], mitochondrial	0.868064	0.000446723	0.00815634	UPinCases	1.02535	0.00185794	1	0.864559	0.00985292	1
PYY.3727.35	PYY	PYY	Peptide YY	-0.327324	0.000456214	0.0083088	DOWNinCases	-0.39706	0.00129416	1	-0.31308	0.0119008	0
MAFG.19281.86	MAFG	MAFG	Transcription factor MafG	0.419546	0.00045857	0.00831091	UPinCases	0.475306	0.00327913	1	0.41862	0.00985392	1
VWC2.11121.56	VWC2	VWC2	Brorin	-0.534396	0.000460481	0.00832407	DOWNinCases	-0.620201	0.00240592	1	-0.549362	0.00711707	1
CAPG.4968.50	CAPG	CAPG	Macrophage-capping protein	0.484059	0.000470127	0.00847741	UPinCases	0.54333	0.00371013	1	0.492048	0.00845655	1
MANSC1.9557.5	MANSC1	MANS1	MANSC domain-containing protein 1	0.410862	0.000473855	0.00852354	UPinCases	0.34934	0.0305631	1	0.41988	0.00796446	1
JPT1.19335.2	JPT1	HN1	Hematological and neurological expressed 1 protein	-0.456808	0.000480348	0.00861904	DOWNinCases	-0.561765	0.00109935	1	-0.448875	0.0112137	1
FCGR3B.3311.27	FCGR3B	FCG3B	Low affinity immunoglobulin gamma Fc region receptor III-B	0.471253	0.000484344	0.00865362	UPinCases	0.543282	0.002778	1	0.451863	0.0123271	1
PCDH12.21704.8	PCDH12	PCD12	Protocadherin-12	-0.580883	0.00048465	0.00865362	DOWNinCases	-0.49743	0.0298381	1	-0.582641	0.00984941	1
CCL7.4886.3	CCL7	MCP-3	C-C motif chemokine 7	0.493902	0.000495016	0.00875358	UPinCases	0.387635	0.0445932	1	0.49176	0.0105487	1
CDH3.2643.57	CDH3	P-Cadherin	Cadherin-3	-0.417848	0.000495055	0.00875358	DOWNinCases	-0.496915	0.00185794	1	-0.409107	0.0117396	1
LDLRAD4.9004.24	LDLRAD4	CR001	Low-density lipoprotein receptor class A domain-containing protein 4	0.516337	0.000496618	0.00875995	UPinCases	0.610974	0.00200307	1	0.507736	0.0114611	1
OMG.16908.5	OMG	OMGP	Oligodendrocyte-myelin glycoprotein	-0.536216	0.000500756	0.00879039	DOWNinCases	-0.556646	0.0087177	1	-0.536774	0.0102548	1
RASA1.5481.16	RASA1	RASA1	Ras GTPase-activating protein 1	-0.387694	0.00052138	0.00906504	DOWNinCases	-0.413285	0.00706609	1	-0.386458	0.010809	1
MUSK.11547.84	MUSK	MUSK	Muscle, skeletal receptor tyrosine-protein kinase	-0.672962	0.000526048	0.00906986	DOWNinCases	-0.70087	0.00875432	1	-0.662284	0.0119008	1
NCL.13655.34	NCL	Nucleolin	Nucleolin	0.438603	0.000528365	0.00906986	UPinCases	0.532613	0.00147344	1	0.426982	0.0125714	1
PPIC.18819.21	PPIC	PPIC	Peptidyl-prolyl cis-trans isomerase C	-0.468388	0.000531365	0.00906986	DOWNinCases	-0.528993	0.00384835	1	-0.481549	0.00798923	1
FGF19.2762.30	FGF19	FGF-19	Fibroblast growth factor 19	-0.794285	0.000531632	0.00906986	DOWNinCases	-0.947502	0.00190694	1	-0.801561	0.00986209	1
LUM.13114.50	LUM	Lumican	Lumican	-0.417161	0.000534107	0.00906986	DOWNinCases	-0.354742	0.0324001	1	-0.436645	0.00601407	1
CTSV.3364.76	CTSV	Cathepsin V	Cathepsin L2	-0.52242	0.000536629	0.00909053	DOWNinCases	-0.598941	0.00327521	1	-0.511599	0.0123271	1
PRSS57.8351.17	PRSS57	PRS57	Serine protease 57	0.647019	0.00053782	0.00909053	UPinCases	0.735243	0.00360533	1	0.63058	0.0126508	1
ICAM2.14756.29	ICAM2	sICAM-2	Intercellular adhesion molecule 2	-0.361987	0.000541852	0.00913749	DOWNinCases	-0.458764	0.00075138	1	-0.350853	0.0127998	1
XRCC6.2835.1	XRCC6	Ku70	X-ray repair cross-complementing protein 6	0.636661	0.000565112	0.00948581	UPinCases	0.864071	0.000196469	1	0.622932	0.0127332	1
MRTO4.21310.37	MRTO4	MRT4	mRNA turnover protein 4 homolog	0.485548	0.000569728	0.0095413	UPinCases	0.577695	0.00211392	1	0.475539	0.0127332	1
STC1.4930.21	STC1	Stanniocalcin-1	Stanniocalcin-1	0.728438	0.000577235	0.00962278	UPinCases	0.695372	0.0179394	1	0.691542	0.0138142	1
SFRP5.23296.29	SFRP5	SARP-3	SARP-3	0.957526	0.000585578	0.00971739	UPinCases	1.02597	0.00732954	1	0.968708	0.0103088	1
MICB.5102.55	MICB	MICB	MHC class I polypeptide-related sequence B	0.768165	0.00058938	0.00975825	UPinCases	0.668873	0.0303566	1	0.762666	0.0121444	1
A2M.3708.62	A2M	a2-Macroglobulin	Alpha-2-macroglobulin	-0.516715	0.000600407	0.00982913	DOWNinCases	-0.648859	0.000988475	1	-0.505066	0.0132492	1
PSMB1.12612.37	PSMB1	PSB1	Proteasome subunit beta type-1	0.407876	0.000612013	0.00995205	UPinCases	0.349714	0.0333565	1	0.411999	0.0107752	1
FAP.5029.3	FAP	SEPR	Prolyl endopeptidase FAP	-0.386205	0.000615895	0.00997066	DOWNinCases	-0.389631	0.0125952	1	-0.396331	0.00914392	1
ADA2.6077.63	ADA2	CECR1	Adenosine deaminase CECR1	0.598578	0.000633463	0.0101361	UPinCases	0.645687	0.00730686	1	0.572257	0.0144542	1
SLITRK1.10743.13	SLITRK1	SLIK1	SLIT and NTRK-like protein 1	-0.405707	0.000637371	0.0101361	DOWNinCases	-0.472343	0.00315792	1	-0.418813	0.00866262	1
IL1R1.2991.9	IL1R1	IL-1 sRI	Interleukin-1 receptor type 1	-0.542325	0.000638636	0.0101361	DOWNinCases	-0.670163	0.00136466	1	-0.526914	0.0140798	1
PSPC1.24948.79	PSPC1	PSPC1	Paraspeckle component 1	0.369398	0.000670008	0.0106109	UPinCases	0.48012	0.00059373	1	0.36418	0.0136645	1
KIT.2475.1	KIT	SCF sR	Mast/stem cell growth factor receptor Kit	-0.459833	0.000672056	0.0106202	DOWNinCases	-0.51691	0.004909	1	-0.458142	0.0127998	1
COMP.8043.153	COMP	COMP	Cartilage oligomeric matrix protein	-0.525999	0.000697859	0.0109736	DOWNinCases	-0.487908	0.0237624	1	-0.551588	0.00715589	1
MGAT4B.7141.21	MGAT4B	MGT4B	Alpha-1,3-mannosyl-glycoprotein 4-beta-N-acetylglucosaminyltransferase B	-0.372731	0.000698936	0.0109736	DOWNinCases	-0.468453	0.00115453	1	-0.366363	0.0141661	1
HSPA1A.4124.24	HSPA1A	HSP 70	Heat shock 70 kDa protein 1A	0.471962	0.000729898	0.0113134	UPinCases	0.579256	0.00172256	1	0.459732	0.0152152	1
ASMTL.10089.7	ASMTL	ASML	N-acetylserotonin O-methyltransferase-like protein	-0.43929	0.00073578	0.0113804	DOWNinCases	-0.420306	0.0204363	1	-0.420341	0.0160165	1
FGF19.13724.27	FGF19	FGF-19	Fibroblast growth factor 19	-0.53476	0.000757528	0.0115452	DOWNinCases	-0.65043	0.0020355	1	-0.536504	0.0131725	1
CPXM1.6255.74	CPXM1	CPXM1	Probable carboxypeptidase X1	-0.608971	0.000763672	0.011599	DOWNinCases	-0.579573	0.0214779	1	-0.622337	0.0111621	1
IL18BP.3073.51	IL18BP	IL-18 BPa	Interleukin-18-binding protein	0.75028	0.000766271	0.0116056	UPinCases	0.660665	0.0328624	1	0.75055	0.0136565	1
TTC17.9550.153	TTC17	TTC17	Tetratricopeptide repeat protein 17	-0.475279	0.00077149	0.011647	DOWNinCases	-0.495376	0.0112717	1	-0.480124	0.0126893	1
DNASE1L2.6324.11	DNASE1L2	DNSL2	Deoxyribonuclease-1-like 2	0.473453	0.000772205	0.011647	UPinCases	0.557535	0.00325155	1	0.475589	0.0131725	1
ADAMTSL1.16890.37	ADAMTSL1	ATL1	ADAMTS-like protein 1	-0.464025	0.000780036	0.0117408	DOWNinCases	-0.586837	0.00117738	1	-0.46031	0.0144182	1
HSPA1A.6563.78	HSPA1A	HSP 70	Heat shock 70 kDa protein 1A	0.44503	0.000787352	0.0118265	UPinCases	0.514339	0.00411473	1	0.443066	0.0141661	1
NAGK.3894.15	NAGK	NAGK	N-acetyl-D-glucosamine kinase	0.56218	0.000796323	0.0119121	UPinCases	0.696948	0.00163621	1	0.551342	0.0157135	1
RAET1L.10589.7	RAET1L	RET1L	Retinoic acid early transcript 1L protein	-0.465091	0.000816475	0.0121886	DOWNinCases	-0.572574	0.00185634	1	-0.455262	0.0160165	1
STAU1.12471.47	STAU1	STAU1	Double-stranded RNA-binding protein Staufen homolog 1	0.369202	0.000825294	0.0122699	UPinCases	0.447489	0.00232345	1	0.362964	0.0158507	1
MICB.9328.55	MICB	MICB	MHC class I polypeptide-related sequence B	0.481186	0.000834326	0.0123593	UPinCases	0.391808	0.0487429	1	0.488581	0.0127169	1
SAA4.15516.12	SAA4	SAA-4	Serum amyloid A-4 protein	0.367757	0.000836396	0.0123593	UPinCases	0.35877	0.0194668	1	0.370431	0.0136645	1
HSPH1.17704.74	HSPH1	HS105	Heat shock protein 105 kDa	0.418524	0.000838958	0.0123721	UPinCases	0.412967	0.0180106	1	0.424265	0.0128479	1
NTN1.9013.60	NTN1	NET1	Netrin-1	0.335247	0.000848346	0.012435	UPinCases	0.350157	0.0118781	1	0.324019	0.0172531	1
LYVE1.3206.4	LYVE1	LYVE1	Lymphatic vessel endothelial hyaluronic acid receptor 1	-0.455798	0.000852289	0.0124665	DOWNinCases	-0.540744	0.00324854	1	-0.43862	0.0174002	1
CA6.3352.80	CA6	Carbonic anhydrase 6	Carbonic anhydrase 6	-1.29845	0.000853916	0.0124665	DOWNinCases	-1.51546	0.00393252	1	-1.24955	0.0174002	1
ALDH2.18381.16	ALDH2	ALDH-E2	Aldehyde dehydrogenase, mitochondrial	0.864711	0.000878306	0.0127969	UPinCases	1.1714	0.000367043	1	0.855895	0.0158977	1
HSPA1A.16780.6	HSPA1A	HSP 70	Heat shock 70 kDa protein 1A	0.445386	0.000882351	0.0128302	UPinCases	0.472252	0.0107945	1	0.441552	0.0158336	1
CA6.13747.9	CA6	Carbonic anhydrase 6	Carbonic anhydrase 6	-1.05088	0.000898577	0.0130209	DOWNinCases	-1.2413	0.00357281	1	-1.01247	0.0179329	1
PTPRD.9296.15	PTPRD	PTPRD	Receptor-type tyrosine-protein phosphatase delta	-0.398305	0.000909416	0.0131066	DOWNinCases	-0.511242	0.00108884	1	-0.38765	0.017518	1
DCC.21685.29	DCC	DCC	DCC	-0.646549	0.000923075	0.0131597	DOWNinCases	-0.770633	0.00327716	1	-0.653687	0.0140693	1
MSR1.15533.97	MSR1	Macrophage scavenger receptor	Macrophage scavenger receptor types I and II	0.582345	0.000954436	0.0134489	UPinCases	0.542523	0.0275255	1	0.572253	0.0173681	1
LCT.9017.58	LCT	LPH	Lactase-phlorizin hydrolase	-0.442801	0.000957529	0.0134664	DOWNinCases	-0.399817	0.0324613	1	-0.442879	0.0157427	1
LAP3.15610.72	LAP3	LAP	Cytosol aminopeptidase	0.825251	0.000970189	0.013592	UPinCases	0.90989	0.00823233	1	0.83547	0.0142431	1
GXYLT1.8229.1	GXYLT1	GXLT1	Glucoside xylosyltransferase 1	-0.357872	0.000972206	0.0135941	DOWNinCases	-0.467683	0.000862902	1	-0.339353	0.0196228	1
VWF.3050.7	VWF	vWF	von Willebrand factor	0.480292	0.000989005	0.0137498	UPinCases	0.516112	0.0104432	1	0.445074	0.0195963	1
KLB.19557.3	KLB	KLOTB	Beta-klotho	0.43466	0.00100132	0.0138681	UPinCases	0.412816	0.0255455	1	0.449515	0.0118749	1
THBS3.8982.65	THBS3	TSP3	Thrombospondin-3	-0.677739	0.0010177	0.01397	DOWNinCases	-0.685318	0.0171488	1	-0.708794	0.0102548	1
IFNA7.14129.1	IFNA7	IFNA7	Interferon alpha-7	0.660222	0.00101964	0.01397	UPinCases	0.649322	0.0207711	1	0.677184	0.0130856	1
TXNL4A.21651.9	TXNL4A	TXN4A	Thioredoxin-like protein 4A	0.659312	0.00102072	0.01397	UPinCases	0.57858	0.0391036	1	0.665671	0.0152079	1
TREML1.11147.17	TREML1	TRML1	Trem-like transcript 1 protein	-0.464566	0.00103028	0.0140291	DOWNinCases	-0.429768	0.0297406	1	-0.46645	0.0159875	1
QPCTL.8866.53	QPCTL	QPCTL	Glutaminyl-peptide cyclotransferase-like protein	-0.349715	0.00103842	0.0141136	DOWNinCases	-0.457636	0.000909262	1	-0.341777	0.0188472	1
NNMT.19376.74	NNMT	NNMT	Nicotinamide N-methyltransferase	0.850429	0.00104402	0.0141633	UPinCases	1.05401	0.00215577	1	0.842483	0.0175797	1
F13A1.F13B.16927.9	F13A1	Coagulation factor XIII	Coagulation factor XIII	-0.425934	0.00105051	0.0142249	DOWNinCases	-0.45573	0.0112717	1	-0.441002	0.0120691	1
CCL8.13748.4	CCL8	MCP-2	C-C motif chemokine 8	0.717535	0.00107157	0.0144295	UPinCases	0.524851	0.082985	1	0.721796	0.0161089	1
NXT1.9942.2	NXT1	NXT1	NTF2-related export protein 1	0.439723	0.00107712	0.0144775	UPinCases	0.474315	0.0107848	1	0.425155	0.0201114	1
HSPA6.20213.82	HSPA6	HSP76	Heat shock 70 kDa protein 6	0.466224	0.00109234	0.0146171	UPinCases	0.55811	0.00361161	1	0.459095	0.0188049	1
TYMP.11361.73	TYMP	TP	Thymidine phosphorylase	0.612889	0.00109352	0.0146171	UPinCases	0.709834	0.00533001	1	0.62507	0.0144182	1
NRXN3.16323.8	NRXN3	NRX3A	Neurexin-3	-0.326766	0.00110025	0.0146532	DOWNinCases	-0.384933	0.00442794	1	-0.312838	0.0209225	0
IL2.3070.1	IL2	IL-2	Interleukin-2	-0.634582	0.0011091	0.0147441	DOWNinCases	-0.886454	0.000253879	1	-0.622759	0.0194248	1
BCHE.8239.223	BCHE	Pseudocholinesterase	Cholinesterase	-0.45403	0.0011232	0.0148554	DOWNinCases	-0.595798	0.000955991	1	-0.443821	0.0198728	1
SUB1.19236.24	SUB1	TCP4	Activated RNA polymerase II transcriptional coactivator p15	0.795857	0.00113417	0.0149411	UPinCases	1.02426	0.00134363	1	0.766688	0.0209862	1
ENDOU.5656.53	ENDOU	PP11	Poly(U)-specific endoribonuclease	-0.350377	0.00114531	0.0150607	DOWNinCases	-0.426293	0.00313864	1	-0.358502	0.0144182	1
EDC4.13066.42	EDC4	EDC4	Enhancer of mRNA-decapping protein 4	0.33133	0.00116949	0.0153509	UPinCases	0.411502	0.00234418	1	0.323833	0.020451	1
TIMP2.2278.61	TIMP2	TIMP-2	Metalloproteinase inhibitor 2	-0.374059	0.00118436	0.0155071	DOWNinCases	-0.42303	0.00750299	1	-0.37018	0.0194244	1
IGFBP5.2685.21	IGFBP5	IGFBP-5	Insulin-like growth factor-binding protein 5	-0.359643	0.00118687	0.0155071	DOWNinCases	-0.475088	0.000908573	1	-0.349817	0.0209862	1
GOLM1.17456.53	GOLM1	GOLM1	Golgi membrane protein 1	0.681968	0.00119101	0.0155071	UPinCases	0.59386	0.043762	1	0.683161	0.0178032	1
CHL1.3601.54	CHL1	CHL1	Neural cell adhesion molecule L1-like protein	-0.333963	0.00119203	0.0155071	DOWNinCases	-0.348408	0.0151246	1	-0.32111	0.0217631	0
FMOD.6367.66	FMOD	fibromodulin	fibromodulin	-0.538345	0.00124147	0.015979	DOWNinCases	-0.589842	0.0104432	1	-0.547246	0.0162271	1
IGF2.6973.111	IGF2	IGF-II	Insulin-like growth factor II	-0.423612	0.00124581	0.0160065	DOWNinCases	-0.591313	0.0003154	1	-0.420424	0.0197558	1
MSMB.10620.21	MSMB	PSP-94	Beta-microseminoprotein	-0.650666	0.00125347	0.0160484	DOWNinCases	-0.710798	0.0108091	1	-0.632704	0.0217631	1
NDUFAF1.21107.5	NDUFAF1	CIA30	Complex I intermediate-associated protein 30, mitochondrial	-1.16703	0.00127507	0.0162678	DOWNinCases	-0.962322	0.0573348	1	-1.13597	0.0218565	1
SMOC2.15635.4	SMOC2	SMOC2	SPARC-related modular calcium-binding protein 2	-0.477711	0.00127824	0.0162797	DOWNinCases	-0.527646	0.00995133	1	-0.485984	0.0164771	1
VIT.6234.74	VIT	VITRN	Vitrin	-0.444317	0.00129167	0.0163934	DOWNinCases	-0.482292	0.0116487	1	-0.453766	0.0160165	1
PRKCSH.5687.5	PRKCSH	GLU2B	Glucosidase 2 subunit beta	-0.339025	0.00134604	0.016936	DOWNinCases	-0.434874	0.00171342	1	-0.33486	0.0211553	1
DCN.2666.53	DCN	Bone proteoglycan II	Decorin	0.350395	0.00136452	0.01708	UPinCases	0.468274	0.000879828	1	0.33299	0.0242382	1
IFNA1.18389.11	IFNA1	IFNA1	Interferon alpha-1/13	0.372091	0.00136932	0.0171106	UPinCases	0.386059	0.0173427	1	0.379027	0.0171967	1
LRP4.19558.10	LRP4	LRP4	Low-density lipoprotein receptor-related protein 4	-0.346032	0.00138042	0.0172198	DOWNinCases	-0.410658	0.00499135	1	-0.337992	0.0227216	1
GABARAPL1.12661.44	GABARAPL1	GBRL1	Gamma-aminobutyric acid receptor-associated protein-like 1	0.447666	0.00140362	0.0174478	UPinCases	0.575086	0.0017507	1	0.443728	0.0213603	1
SFRP4.9284.25	SFRP4	SFRP4	Secreted frizzled-related protein 4	-0.430812	0.0014125	0.0174497	DOWNinCases	-0.455084	0.0154813	1	-0.442442	0.0161089	1
PSME2.17694.32	PSME2	PSME2	Proteasome activator complex subunit 2	0.655897	0.00141285	0.0174497	UPinCases	0.814337	0.00292986	1	0.639403	0.0232817	1
TPSAB1.9409.11	TPSAB1	TRYB1	Tryptase beta-1	-0.673492	0.00141323	0.0174497	DOWNinCases	-0.871584	0.00158648	1	-0.661861	0.0224667	1
FURIN.6276.16	FURIN	Furin	Furin	0.328203	0.00146623	0.0179998	UPinCases	0.393678	0.00472038	1	0.325212	0.0220041	1
F2.4157.2	F2	Thrombin	Thrombin	-1.01436	0.00147764	0.0180918	DOWNinCases	-1.3307	0.00134363	1	-0.997368	0.0230572	1
SOD2.5008.51	SOD2	Mn SOD	Superoxide dismutase [Mn], mitochondrial	-0.354382	0.00148066	0.0180983	DOWNinCases	-0.481938	0.000707863	1	-0.345038	0.0241311	1
SRSF6.11573.3	SRSF6	SRSF6	Serine/arginine-rich splicing factor 6	0.507552	0.00149408	0.0182013	UPinCases	0.620762	0.00374879	1	0.481626	0.0257159	1
ASGR1.5452.71	ASGR1	ASGR1	Asialoglycoprotein receptor 1	0.567987	0.00161561	0.0192315	UPinCases	0.54726	0.0306455	1	0.573239	0.0208187	1
RBL2.13565.2	RBL2	p130	Retinoblastoma-like protein 2	0.476006	0.00167212	0.019775	UPinCases	0.473284	0.026073	1	0.451721	0.0274329	1
ANGPTL3.10382.1	ANGPTL3	ANGL3	Angiopoietin-related protein 3	-0.333265	0.00175687	0.0206123	DOWNinCases	-0.419026	0.00313864	1	-0.316364	0.0282595	0
FTHL17.25225.14	FTHL17	FHL17	Ferritin heavy polypeptide-like 17	-0.453647	0.00175707	0.0206123	DOWNinCases	-0.438606	0.0316973	1	-0.455783	0.0227182	1
NAAA.3173.49	NAAA	ASAHL	N-acylethanolamine-hydrolyzing acid amidase	-0.713865	0.00176563	0.0206132	DOWNinCases	-0.825568	0.00844136	1	-0.709323	0.0243857	1
NUBP2.21863.11	NUBP2	NUBP2	Cytosolic Fe-S cluster assembly factor NUBP2	0.370788	0.00177418	0.0206798	UPinCases	0.405072	0.0140256	1	0.3667	0.0251181	1
COL10A1.15653.9	COL10A1	COAA1	Collagen alpha-1(X) chain	-0.417125	0.0017934	0.0208705	DOWNinCases	-0.40015	0.0333559	1	-0.415996	0.0241855	1
NRXN3.5111.15	NRXN3	NRX3B	Neurexin-3-beta	-0.344921	0.00179904	0.0209027	DOWNinCases	-0.419665	0.00481082	1	-0.332469	0.027789	1
PLAUR.2652.15	PLAUR	suPAR	Urokinase plasminogen activator surface receptor	0.37392	0.00181034	0.0210006	UPinCases	0.418808	0.0114975	1	0.374525	0.0236008	1
ROBO2.22578.17	ROBO2	ROBO2	Roundabout homolog 2	-0.416018	0.00182664	0.0210957	DOWNinCases	-0.479205	0.00892973	1	-0.410491	0.0258124	1
F13B.5658.64	F13B	coagulation factor XIII B	Coagulation factor XIII B chain	-0.491957	0.00183293	0.0210957	DOWNinCases	-0.62468	0.00283671	1	-0.488525	0.0251181	1
ROBO1.5740.17	ROBO1	ROBO1	Roundabout homolog 1	-0.358565	0.00183303	0.0210957	DOWNinCases	-0.439735	0.00445985	1	-0.353572	0.0258296	1
B3GNT8.9297.12	B3GNT8	B3GN8	UDP-GlcNAc:betaGal beta-1,3-N-acetylglucosaminyltransferase 8	-0.377186	0.00184425	0.0211914	DOWNinCases	-0.473847	0.00330566	1	-0.365961	0.0276771	1
IMMP2L.20389.36	IMMP2L	IMP2L	Mitochondrial inner membrane protease subunit 2	0.38237	0.0018523	0.021217	UPinCases	0.379722	0.0278833	1	0.384264	0.0234856	1
ANXA5.14158.17	ANXA5	Annexin V	Annexin A5	-0.412582	0.00187383	0.0213629	DOWNinCases	-0.442421	0.0169186	1	-0.405272	0.0265983	1
APOL2.23566.6	APOL2	ApoL-II	Apolipoprotein-L2	0.812216	0.00188963	0.0214757	UPinCases	0.87686	0.0161833	1	0.809162	0.0251181	1
FGL1.5581.28	FGL1	FGL1	Fibrinogen-like protein 1	0.419984	0.00189572	0.0214779	UPinCases	0.377332	0.0477588	1	0.443595	0.0141661	1
ADGRL3.20578.10	ADGRL3	LPHN3	Latrophilin-3	0.368518	0.00191249	0.0216343	UPinCases	0.30916	0.065759	0	0.368936	0.0245518	1
CARNMT1.23638.3	CARNMT1	CARME	Carnosine N-methyltransferase	0.34376	0.00194113	0.0219088	UPinCases	0.453605	0.00169268	1	0.334815	0.0282186	1
DLD.10025.1	DLD	DLDH	Dihydrolipoyl dehydrogenase, mitochondrial	0.460408	0.00197736	0.0221276	UPinCases	0.573939	0.00393181	1	0.456283	0.0264388	1
SARG.24950.21	SARG	SARG	Specifically androgen-regulated gene protein	-0.786082	0.00198781	0.0222105	DOWNinCases	-0.735347	0.0407418	1	-0.769648	0.0280538	1
GABARAP.22966.20	GABARAP	GBRAP	Gamma-aminobutyric acid receptor-associated protein	0.33877	0.00202459	0.0224722	UPinCases	0.396592	0.00842722	1	0.345525	0.0221047	1
CTSH.8465.52	CTSH	Cathepsin H	Cathepsin H	0.514735	0.002025	0.0224722	UPinCases	0.428636	0.0698904	1	0.512472	0.026139	1
SPON1.5496.49	SPON1	Spondin-1	Spondin-1	-0.330026	0.00202975	0.0224722	DOWNinCases	-0.311692	0.0392555	0	-0.343564	0.017954	1
GABARAP.17735.130	GABARAP	GBRAP	Gamma-aminobutyric acid receptor-associated protein	0.457602	0.00204334	0.0225541	UPinCases	0.595493	0.00221868	1	0.454256	0.0266397	1
LIFR.5837.49	LIFR	LIF sR	Leukemia inhibitory factor receptor	-0.456251	0.00209793	0.0230172	DOWNinCases	-0.603831	0.00177701	1	-0.463154	0.0236008	1
HYAL1.8309.12	HYAL1	HYAL1	Hyaluronidase-1	-0.437884	0.00211913	0.02318	DOWNinCases	-0.513116	0.00867273	1	-0.418904	0.0313009	1
FCN1.15582.25	FCN1	FCN1	Ficolin-1	-0.376296	0.00217186	0.0235508	DOWNinCases	-0.408274	0.0171732	1	-0.344613	0.0321735	1
WFDC1.9316.67	WFDC1	WFDC1	WAP four-disulfide core domain protein 1	-0.341381	0.00217397	0.0235508	DOWNinCases	-0.380594	0.0139171	1	-0.33723	0.0283593	1
SEPHS1.14083.25	SEPHS1	SPS1	Selenide, water dikinase 1	0.423046	0.00217889	0.0235508	UPinCases	0.490376	0.00983011	1	0.425377	0.0258124	1
CSRP2.12968.2	CSRP2	CSRP2	Cysteine and glycine-rich protein 2	-0.401521	0.00221487	0.0237804	DOWNinCases	-0.38633	0.037398	1	-0.389158	0.0309743	1
RPN1.6458.6	RPN1	RPN1	Dolichyl-diphosphooligosaccharide--protein glycosyltransferase subunit 1	0.714972	0.00222091	0.0237804	UPinCases	0.681199	0.0394504	1	0.715327	0.0269061	1
ASAH2.3212.30	ASAH2	ASAH2	Neutral ceramidase	-0.419791	0.00222299	0.0237804	DOWNinCases	-0.450979	0.0189847	1	-0.403991	0.0317952	1
CEACAM7.7184.13	CEACAM7	CEAM7	Carcinoembryonic antigen-related cell adhesion molecule 7	-0.360656	0.00224215	0.0239503	DOWNinCases	-0.454338	0.00393181	1	-0.35371	0.02988	1
VSIR.14123.34	VSIR	GI24	V-type immunoglobulin domain-containing suppressor of T-cell activation	-0.324748	0.00224903	0.0239885	DOWNinCases	-0.340673	0.0225201	1	-0.326543	0.0263152	1
ADAM22.7933.75	ADAM22	ADA22	Disintegrin and metalloproteinase domain-containing protein 22	-0.412262	0.00225632	0.0239961	DOWNinCases	-0.423382	0.0258872	1	-0.421553	0.0234357	1
NXPH1.4562.1	NXPH1	NXPH1	Neurexophilin-1	-0.426906	0.00228456	0.0242609	DOWNinCases	-0.509188	0.00775361	1	-0.417494	0.0306471	1
NTM.8428.102	NTM	NTRI	Neurotrimin	-0.376558	0.00230018	0.0243558	DOWNinCases	-0.458226	0.00616461	1	-0.380169	0.0258933	1
COL15A1.8974.172	COL15A1	COFA1	Collagen alpha-1(XV) chain	-0.371304	0.00230837	0.0243717	DOWNinCases	-0.406368	0.016865	1	-0.383424	0.0217345	1
ARRDC5.23342.4	ARRDC5	ARRD5	Arrestin domain-containing protein 5	-0.620437	0.00236381	0.024921	DOWNinCases	-0.778954	0.0043328	1	-0.621543	0.0277617	1
PSMD6.23672.10	PSMD6	PSMD6	26S proteasome non-ATPase regulatory subunit 6	-0.349774	0.00241177	0.0252439	DOWNinCases	-0.321812	0.048522	0	-0.339108	0.0327007	1
CRELD1.7628.40	CRELD1	CREL1	Cysteine-rich with EGF-like domain protein 1	0.531159	0.00242823	0.0253433	UPinCases	0.493354	0.0468172	1	0.561657	0.0170995	1
C1QTNF5.7810.20	C1QTNF5	C1QTNF5	Complement C1q tumor necrosis factor-related protein 5	-0.379486	0.00249403	0.0258082	DOWNinCases	-0.414629	0.0180788	1	-0.383197	0.0272525	1
CRIP1.18275.5	CRIP1	CRIP1	Cysteine-rich protein 1	-0.344414	0.00253472	0.0260811	DOWNinCases	-0.351922	0.0286177	1	-0.353254	0.0245762	1
KNG1.7784.1	KNG1	Kininogen, HMW	Kininogen-1	-0.335252	0.00255495	0.0262444	DOWNinCases	-0.384883	0.0123198	1	-0.337525	0.0282595	1
THBS4.3340.53	THBS4	TSP4	Thrombospondin-4	-0.640339	0.00257574	0.0262784	DOWNinCases	-0.680262	0.0226313	1	-0.667675	0.0211553	1
HPRT1.19290.5	HPRT1	HPRT	Hypoxanthine-guanine phosphoribosyltransferase	0.369803	0.00257868	0.0262784	UPinCases	0.440943	0.00867273	1	0.369013	0.0298939	1
ATP1B2.7218.87	ATP1B2	AT1B2	Sodium/potassium-transporting ATPase subunit beta-2	-0.414407	0.0025919	0.0263715	DOWNinCases	-0.534606	0.00335615	1	-0.408102	0.0321507	1
DEFA3.20539.4	DEFA3	HNP-3	Neutrophil defensin 3	0.808148	0.00259834	0.0264001	UPinCases	0.953133	0.00973584	1	0.792091	0.032839	1
CDH13.21693.14	CDH13	CAD13	Cadherin-13	-0.372076	0.00261549	0.0265159	DOWNinCases	-0.379103	0.0296205	1	-0.364309	0.0331044	1
HSPA8.5903.91	HSPA8	HSP70 protein 8	Heat shock cognate 71 kDa protein	0.40418	0.00261989	0.0265159	UPinCases	0.52056	0.00347861	1	0.39697	0.0327613	1
IGF1.2952.75	IGF1	IGF-I	Insulin-like growth factor I	-0.375803	0.00262429	0.0265159	DOWNinCases	-0.521648	0.00106667	1	-0.367091	0.0333421	1
PDIA5.5593.11	PDIA5	PDIA5	Protein disulfide-isomerase A5	-0.76332	0.00265376	0.0267691	DOWNinCases	-0.786976	0.0278582	1	-0.747276	0.0332946	1
GPHN.24902.84	GPHN	GEPH	Gephyrin	0.441511	0.00266159	0.0267691	UPinCases	0.521796	0.00973584	1	0.455552	0.0241855	1
PDGFC.13658.31	PDGFC	PDGF-CC	Platelet-derived growth factor C	-0.435674	0.0026651	0.0267691	DOWNinCases	-0.448644	0.0281673	1	-0.438135	0.0290773	1
POMC.9204.33	POMC	Corticotropin-lipotropin	Pro-opiomelanocortin	-0.495949	0.0026799	0.0267691	DOWNinCases	-0.490479	0.0359876	1	-0.526812	0.0173134	1
GFRA1.3314.74	GFRA1	GFRa-1	GDNF family receptor alpha-1	0.601846	0.00268243	0.0267691	UPinCases	0.707999	0.0102245	1	0.589066	0.0334654	1
TRADD.13507.51	TRADD	TRADD	Tumor necrosis factor receptor type 1-associated DEATH domain protein	-0.333813	0.0027027	0.0268611	DOWNinCases	-0.393123	0.0102031	1	-0.328949	0.032839	1
FOLH1.5478.50	FOLH1	PSMA	Glutamate carboxypeptidase 2	0.708324	0.00276538	0.0272368	UPinCases	0.679587	0.0431602	1	0.684855	0.035757	1
SCGN.10894.25	SCGN	Secretagogin	Secretagogin	-0.952431	0.00276668	0.0272368	DOWNinCases	-0.854501	0.0593982	1	-0.961088	0.0291126	1
MUC1.10623.19	MUC1	MUC1	Mucin-1	0.426712	0.00278036	0.0272977	UPinCases	0.45517	0.0232204	1	0.42179	0.0329396	1
C1orf226.7989.5	C1orf226	CA226	Uncharacterized protein C1orf226	0.379976	0.00280004	0.0273803	UPinCases	0.279424	0.12133	0	0.386066	0.0281837	1
TNFRSF10B.8529.1	TNFRSF10B	TRAIL R2	Tumor necrosis factor receptor superfamily member 10B	-0.454286	0.00282593	0.0275716	DOWNinCases	-0.489088	0.0220972	1	-0.459612	0.0290514	1
FCN3.5462.62	FCN3	Ficolin-3	Ficolin-3	0.558801	0.00283396	0.0276008	UPinCases	0.547088	0.0394504	1	0.5712	0.0270698	1
RBM23.11590.5	RBM23	RBM23	Probable RNA-binding protein 23	0.439704	0.00285077	0.0276904	UPinCases	0.540827	0.00684281	1	0.428761	0.035391	1
ST3GAL2.6281.51	ST3GAL2	SIA4B	CMP-N-acetylneuraminate-beta-galactosamide-alpha-2,3-sialyltransferase 2	0.433312	0.00287658	0.0278669	UPinCases	0.573817	0.00262621	1	0.425383	0.034565	1
CNTFR.2711.6	CNTFR	CNTFR alpha	Ciliary neurotrophic factor receptor subunit alpha	-0.329116	0.00293435	0.0283511	DOWNinCases	-0.44401	0.00200437	1	-0.319173	0.0368615	0
BIN2.21540.73	BIN2	BIN2	Bridging integrator 2	-0.596904	0.00295596	0.0284843	DOWNinCases	-0.624972	0.0272686	1	-0.563544	0.0400973	1
CCL22.3508.78	CCL22	MDC	C-C motif chemokine 22	-0.631415	0.00303483	0.0291288	DOWNinCases	-0.745883	0.0108895	1	-0.654555	0.0252318	1
ANGPTL1.11142.11	ANGPTL1	ANGL1	Angiopoietin-related protein 1	0.385041	0.00303883	0.0291288	UPinCases	0.34903	0.0596072	1	0.39663	0.0265983	1
HPGDS.12549.33	HPGDS	PTGD2	Hematopoietic prostaglandin D synthase	-0.397965	0.00305167	0.0291582	DOWNinCases	-0.447074	0.0169397	1	-0.403569	0.0300928	1
CFHR1.15468.14	CFHR1	FHR1	Complement factor H-related protein 1	-0.321993	0.0030539	0.0291582	DOWNinCases	-0.311998	0.0434899	0	-0.328654	0.0287689	1
ACP5.3232.28	ACP5	TrATPase	Tartrate-resistant acid phosphatase type 5	0.334104	0.00306589	0.0292343	UPinCases	0.395013	0.0108895	1	0.32589	0.0370725	1
GPC2.3315.15	GPC2	GPC2	Glypican-2	0.344784	0.0031489	0.0299188	UPinCases	0.334991	0.043676	1	0.333673	0.0392943	1
STAT1.12351.25	STAT1	STAT1	Signal transducer and activator of transcription 1-alpha/beta	0.513753	0.00315215	0.0299188	UPinCases	0.466632	0.0602734	1	0.540784	0.0220832	1
C1QTNF4.23200.25	C1QTNF4	C1QT4	Complement C1q tumor necrosis factor-related protein 4	-0.494238	0.00315411	0.0299188	DOWNinCases	-0.54697	0.0196618	1	-0.512333	0.0258296	1
PCBD1.11313.100	PCBD1	PHS	Pterin-4-alpha-carbinolamine dehydratase	0.75917	0.0032789	0.0309014	UPinCases	0.901626	0.0111417	1	0.751137	0.0363958	1
ROR2.7861.9	ROR2	ROR2	Tyrosine-protein kinase transmembrane receptor ROR2	-0.325823	0.00334485	0.0313607	DOWNinCases	-0.369372	0.0169397	1	-0.325595	0.0348604	1
POFUT1.5634.39	POFUT1	OFUT1	GDP-fucose protein O-fucosyltransferase 1	-0.339276	0.00338642	0.0316283	DOWNinCases	-0.359199	0.0277497	1	-0.326078	0.0423287	1
GOLM1.8983.7	GOLM1	GOLM1	Golgi membrane protein 1	0.558998	0.00341692	0.0318315	UPinCases	0.542375	0.0459433	1	0.554506	0.0368993	1
L1CAM.4246.40	L1CAM	NCAM-L1	Neural cell adhesion molecule L1	-0.541824	0.00349078	0.0324781	DOWNinCases	-0.682595	0.0063825	1	-0.529334	0.0407411	1
LRIG1.18831.6	LRIG1	LRIG1	Leucine-rich repeats and immunoglobulin-like domains protein 1	0.361128	0.00361509	0.0334637	UPinCases	0.277761	0.118233	0	0.380294	0.0243857	1
DLL4.3305.6	DLL4	DLL4	Delta-like protein 4	0.376911	0.00362502	0.033513	UPinCases	0.296506	0.110391	0	0.370545	0.040711	1
PPP1R3B.12768.3	PPP1R3B	PPR3B	Protein phosphatase 1 regulatory subunit 3B	-0.35548	0.00365138	0.033714	DOWNinCases	-0.29884	0.0892937	0	-0.35604	0.0364991	1
NOG.8778.3	NOG	Noggin	Noggin	-0.375663	0.00366179	0.0337673	DOWNinCases	-0.384623	0.0359813	1	-0.389627	0.0283593	1
BCHE.15514.26	BCHE	Pseudocholinesterase	Cholinesterase	-0.35269	0.00371782	0.0340255	DOWNinCases	-0.413411	0.0140308	1	-0.361863	0.0315195	1
REG4.11102.22	REG4	REG4	Regenerating islet-derived protein 4	-0.515466	0.00381982	0.0346543	DOWNinCases	-0.708404	0.00212926	1	-0.482891	0.047704	1
RORC.11827.7	RORC	RORG	Nuclear receptor ROR-gamma	-0.376616	0.00382627	0.0346696	DOWNinCases	-0.444964	0.013512	1	-0.36951	0.0426514	1
NT5C3B.19135.5	NT5C3B	Cytosolic 5'-nucleotidase III-like protein	7-methylguanosine phosphate-specific 5'-nucleotidase	-0.413493	0.003846	0.0347189	DOWNinCases	-0.384807	0.0602734	1	-0.422044	0.0332946	1
XPO5.25963.2	XPO5	XPO5	Exportin-5	-0.503213	0.00388265	0.034963	DOWNinCases	-0.624195	0.00856634	1	-0.527828	0.0265983	1
NEK7.12703.6	NEK7	NEK7	Serine/threonine-protein kinase Nek7	-0.683097	0.00391515	0.0351254	DOWNinCases	-0.688982	0.0408788	1	-0.653911	0.0466131	1
IAPP.19639.53	IAPP	IAPP	Islet amyloid polypeptide	-0.395234	0.00393846	0.0352911	DOWNinCases	-0.47741	0.0112364	1	-0.392533	0.0408518	1
FBP1.7206.20	FBP1	F16P1	Fructose-1,6-bisphosphatase 1	0.838577	0.00397204	0.0354611	UPinCases	1.10677	0.00410723	1	0.823464	0.0435535	1
UNC5B.7776.20	UNC5B	UNC5B	Netrin receptor UNC5B	-0.38591	0.00398636	0.0355158	DOWNinCases	-0.483196	0.00793516	1	-0.386631	0.039099	1
ALAD.15523.9	ALAD	HEM2	Delta-aminolevulinic acid dehydratase	-0.542036	0.00399395	0.0355261	DOWNinCases	-0.554587	0.0383303	1	-0.528177	0.0448787	1
PLA2R1.10916.44	PLA2R1	PLA2R	Secretory phospholipase A2 receptor	-0.455994	0.00415605	0.0367437	DOWNinCases	-0.526618	0.0175105	1	-0.474232	0.0302542	1
PROC.3758.63	PROC	Activated Protein C	Activated Protein C	-0.371433	0.00427215	0.0373621	DOWNinCases	-0.52473	0.00159941	1	-0.346401	0.0512576	1
METTL2B.23558.33	METTL2B	MET2B	Methyltransferase-like protein 2B	-0.672657	0.00436655	0.03808	DOWNinCases	-0.742166	0.0255455	1	-0.662579	0.0452495	1
APLP1.7210.25	APLP1	Amyloid-like protein 1	Amyloid-like protein 1	-0.457381	0.00437515	0.03808	DOWNinCases	-0.530224	0.0177521	1	-0.453974	0.0441411	1
FCN3.14077.6	FCN3	Ficolin-3	Ficolin-3	0.392669	0.00439493	0.0381155	UPinCases	0.312706	0.116171	0	0.412095	0.0289197	1
MFGE8.4455.89	MFGE8	MFGM	Lactadherin	0.5236	0.00443724	0.0383911	UPinCases	0.424853	0.109928	0	0.51926	0.044713	1
CSF1.10741.22	CSF1	CSF-1	Macrophage colony-stimulating factor 1	0.585791	0.00447515	0.0385417	UPinCases	0.539029	0.0698131	1	0.579443	0.0451762	1
ALDH1A2.20055.40	ALDH1A2	AL1A2	Retinal dehydrogenase 2	0.602128	0.00450825	0.0386614	UPinCases	0.6239	0.0385737	1	0.622513	0.0334654	1
SFRP4.17447.52	SFRP4	SFRP4	Secreted frizzled-related protein 4	-0.573039	0.00452549	0.038695	DOWNinCases	-0.59876	0.036647	1	-0.588618	0.0353914	1
CSF1R.13682.47	CSF1R	M-CSF R	Macrophage colony-stimulating factor 1 receptor	-0.334302	0.00454557	0.0388212	DOWNinCases	-0.351677	0.0353977	1	-0.354468	0.0265983	1
SEMA6A.7945.10	SEMA6A	Semaphorin-6A	Semaphorin-6A	-0.498877	0.00471573	0.0398308	DOWNinCases	-0.717785	0.00134363	1	-0.490893	0.0477772	1
ROBO4.9232.1	ROBO4	ROBO4	Roundabout homolog 4	-0.362403	0.00474492	0.0399616	DOWNinCases	-0.408269	0.0234423	1	-0.346152	0.0530162	1
NTM.10907.116	NTM	NTRI	Neurotrimin	-0.437691	0.00477589	0.0400764	DOWNinCases	-0.580489	0.00481082	1	-0.42868	0.0492864	1
AOC1.15486.126	AOC1	ABP1	Amiloride-sensitive amine oxidase [copper-containing]	-0.48831	0.00480643	0.0402469	DOWNinCases	-0.598113	0.0118955	1	-0.478428	0.0494286	1
PLS3.25960.15	PLS3	T-plastin	Plastin-3	-0.597717	0.00483613	0.0403077	DOWNinCases	-0.753858	0.0089219	1	-0.617587	0.035391	1
MIA.2687.2	MIA	MIA	Melanoma-derived growth regulatory protein	-0.434589	0.0049035	0.0406356	DOWNinCases	-0.4994	0.020834	1	-0.435171	0.0451679	1
KNG1.15343.337	KNG1	Kininogen, HMW, Two Chain	Kininogen, HMW, Two Chain	-0.523651	0.00496437	0.041023	DOWNinCases	-0.468594	0.0826761	1	-0.530816	0.0424523	1
BMP7.2972.57	BMP7	BMP-7	Bone morphogenetic protein 7	-0.322225	0.00500048	0.0412087	DOWNinCases	-0.392165	0.0131952	1	-0.328792	0.040711	1
TPST1.7928.183	TPST1	TPST1	Protein-tyrosine sulfotransferase 1	0.443628	0.00501751	0.0413023	UPinCases	0.475888	0.0334035	1	0.446572	0.044713	1
UNG.22821.50	UNG	UNG	Uracil-DNA glycosylase	-0.4575	0.00506968	0.0414974	DOWNinCases	-0.643564	0.00219409	1	-0.463313	0.0433962	1
MGAT3.21771.47	MGAT3	MGAT3	Beta-1,4-mannosyl-glycoprotein 4-beta-N-acetylglucosaminyltransferase	-0.329506	0.00515475	0.0420991	DOWNinCases	-0.425948	0.00732954	1	-0.321004	0.0527578	0
OLFM4.4769.10	OLFM4	Olfactomedin-4	Olfactomedin-4	0.393457	0.00517547	0.042221	UPinCases	0.435086	0.0282531	1	0.378509	0.0550056	1
IL1RL1.4234.8	IL1RL1	IL-1 R4	Interleukin-1 receptor-like 1	0.7758	0.00521908	0.0424341	UPinCases	0.832949	0.0343109	1	0.819161	0.030821	1
KLK7.3378.49	KLK7	Kallikrein 7	Kallikrein-7	-0.555079	0.0052432	0.0425827	DOWNinCases	-0.659289	0.0169397	1	-0.547702	0.0506133	1
CCN1.6264.9	CCN1	CYR61	Protein CYR61	0.38657	0.00526531	0.0426552	UPinCases	0.539876	0.00262621	1	0.371314	0.055741	1
CBLN2.21887.2	CBLN2	CBLN2	Cerebellin-2	-0.339651	0.00527107	0.0426552	DOWNinCases	-0.389464	0.0225201	1	-0.351802	0.0369623	1
REN.3396.54	REN	Renin	Renin	-0.520974	0.00534851	0.0430718	DOWNinCases	-0.743223	0.00189631	1	-0.52817	0.044713	1
EVA1C.7008.13	EVA1C	F176C	Protein eva-1 homolog C	-0.36874	0.00541969	0.0432922	DOWNinCases	-0.408302	0.0290689	1	-0.377257	0.0423287	1
B2M.10574.10	B2M	b2-Microglobulin	Beta-2-microglobulin	-0.49037	0.00549126	0.0437201	DOWNinCases	-0.473214	0.0628279	1	-0.514866	0.0335679	1
ENGASE.16781.2	ENGASE	ENASE	Cytosolic endo-beta-N-acetylglucosaminidase	0.455628	0.0055022	0.0437593	UPinCases	0.578054	0.00966542	1	0.441604	0.0557788	1
HNRNPA2B1.5351.52	HNRNPA2B1	hnRNP A2/B1	Heterogeneous nuclear ribonucleoproteins A2/B1	0.559921	0.00551226	0.0437915	UPinCases	0.718281	0.00863198	1	0.543957	0.0554983	1
HSPA1A.10803.22	HSPA1A	HSP 70	Heat shock 70 kDa protein 1A	0.425928	0.0055584	0.0440141	UPinCases	0.517967	0.0145658	1	0.421174	0.051983	1
POSTN.6645.53	POSTN	Periostin	Periostin	-0.329665	0.00557357	0.0440408	DOWNinCases	-0.344302	0.0424308	1	-0.336526	0.0438719	1
OLR1.7893.19	OLR1	OLR1	Oxidized low-density lipoprotein receptor 1	-0.509818	0.0056298	0.0444345	DOWNinCases	-0.520659	0.047665	1	-0.528269	0.039099	1
NTM.20550.38	NTM	NTRI	Neurotrimin	-0.369068	0.00564534	0.0445089	DOWNinCases	-0.466735	0.0102245	1	-0.369426	0.0495639	1
CAMP.15481.45	CAMP	LL-37	Antibacterial protein LL-37	-0.389919	0.00568049	0.0447377	DOWNinCases	-0.47116	0.0157618	1	-0.376542	0.0579441	1
CPNE1.5346.24	CPNE1	CPNE1	Copine-1	-0.803196	0.00583271	0.045788	DOWNinCases	-0.798112	0.0564927	1	-0.796188	0.053039	1
None.24423.9	None	PP13G	Protein phosphatase 1 regulatory subunit 3G	-0.336181	0.00594253	0.0464126	DOWNinCases	-0.333536	0.0573745	1	-0.341966	0.0465905	1
PSAPL1.8814.33	PSAPL1	SAPL1	Proactivator polypeptide-like 1	-0.484613	0.00594593	0.0464126	DOWNinCases	-0.546716	0.0275255	1	-0.488144	0.0495639	1
EPHB6.9261.14	EPHB6	EphB6	Ephrin type-B receptor 6	-0.376552	0.00607915	0.0470633	DOWNinCases	-0.46876	0.0128632	1	-0.368005	0.0580721	1
CCL14.2900.53	CCL14	HCC-1	C-C motif chemokine 14	-0.482755	0.00610508	0.0472139	DOWNinCases	-0.633978	0.00743201	1	-0.484989	0.0510745	1
ANXA6.5335.73	ANXA6	annexin VI	Annexin A6	-0.545935	0.00614391	0.0474136	DOWNinCases	-0.502122	0.082985	1	-0.542135	0.05445	1
RPS5.19195.85	RPS5	RS5	40S ribosomal protein S5	0.463947	0.00625319	0.0479016	UPinCases	0.574572	0.0139195	1	0.480256	0.0429082	1
MACROD2.25459.3	MACROD2	MACD2	O-acetyl-ADP-ribose deacetylase MACROD2	-0.327219	0.0063058	0.048254	DOWNinCases	-0.454435	0.00367097	1	-0.319642	0.0594382	0
GUSB.15562.24	GUSB	BGLR	Beta-glucuronidase	-0.416014	0.0063311	0.0483485	DOWNinCases	-0.473318	0.0273128	1	-0.430669	0.0432835	1
TRABD2A.9401.57	TRABD2A	CB089	Metalloprotease TIKI1	-0.421724	0.00642366	0.0488991	DOWNinCases	-0.422244	0.0575255	1	-0.415652	0.0581093	1
SIGLEC1.4464.10	SIGLEC1	Sialoadhesin	Sialoadhesin	0.328846	0.00652202	0.0495442	UPinCases	0.219453	0.214033	0	0.33638	0.0477772	1
SIGLEC14.8248.222	SIGLEC14	SIG14	Sialic acid-binding Ig-like lectin 14	0.859246	0.0065628	0.0497503	UPinCases	0.848919	0.0627432	1	0.857496	0.0554983	1
NDUFS4.10584.7	NDUFS4	NDUS4	NADH dehydrogenase [ubiquinone] iron-sulfur protein 4, mitochondrial	-0.475087	0.00666752	0.0503346	DOWNinCases	-0.583144	0.0160021	1	-0.490966	0.0451762	1
CPM.9416.77	CPM	CBPM	Carboxypeptidase M	-0.358647	0.00675561	0.0508941	DOWNinCases	-0.48968	0.0050975	1	-0.345009	0.0658699	1
SMOC1.13118.5	SMOC1	SMOC1	SPARC-related modular calcium-binding protein 1	0.486262	0.00676959	0.0509468	UPinCases	0.512368	0.045754	1	0.470286	0.0650352	1
HAMP.3504.58	HAMP	LEAP-1	Hepcidin	1.11046	0.00685498	0.0513243	UPinCases	1.14424	0.0517457	1	1.10373	0.0583952	1
ARL6IP5.13503.19	ARL6IP5	PRAF3	PRA1 family protein 3	-0.752031	0.00687393	0.0514133	DOWNinCases	-0.685803	0.090557	1	-0.721731	0.0669045	1
SUMF2.6069.71	SUMF2	SUMF2	Sulfatase-modifying factor 2	0.336091	0.00691622	0.0516237	UPinCases	0.415782	0.0154525	1	0.332658	0.059918	1
TTC9.24474.12	TTC9	TTC9A	Tetratricopeptide repeat protein 9A	-0.662779	0.00705686	0.0524049	DOWNinCases	-0.500854	0.165388	0	-0.652263	0.0624039	1
DNM1.24435.1	DNM1	Dynamin	Dynamin-1	-0.706167	0.00707125	0.0524049	DOWNinCases	-0.710555	0.0599206	1	-0.669118	0.0699349	1
MATN4.7083.74	MATN4	MATN4	Matrilin-4	-0.475428	0.0071953	0.0530544	DOWNinCases	-0.383039	0.140868	0	-0.511663	0.0321507	1
RPL12.19183.164	RPL12	RL12	60S ribosomal protein L12	0.486105	0.00723447	0.0532893	UPinCases	0.612554	0.0137498	1	0.479007	0.0632221	1
CPOX.18241.18	CPOX	HEM6	Oxygen-dependent coproporphyrinogen-III oxidase, mitochondrial	0.361633	0.00724457	0.0533073	UPinCases	0.416506	0.0278582	1	0.371116	0.050428	1
FGFR4.4988.49	FGFR4	FGFR4	Fibroblast growth factor receptor 4	0.384787	0.00725886	0.0533073	UPinCases	0.406674	0.0470094	1	0.404422	0.042075	1
RAB37.23282.19	RAB37	RAB37	Ras-related protein Rab-37	-0.390656	0.00731015	0.0535221	DOWNinCases	-0.324888	0.128025	0	-0.400041	0.0511845	1
CRP.4337.49	CRP	CRP	C-reactive protein	0.378828	0.00743715	0.0543426	UPinCases	0.308417	0.138701	0	0.396088	0.0447424	1
RCN3.16858.384	RCN3	RCN3	Reticulocalbin-3	-0.380942	0.00744476	0.0543437	DOWNinCases	-0.341627	0.100066	0	-0.393687	0.0488627	1
ATG7.12627.97	ATG7	ATG7	Ubiquitin-like modifier-activating enzyme ATG7	-0.717983	0.00750213	0.0545439	DOWNinCases	-0.806997	0.0335581	1	-0.737445	0.0511168	1
HSPA1B.18901.26	HSPA1B	HS71B	Heat shock 70 kDa protein 1B	0.457132	0.0076006	0.0550949	UPinCases	0.556596	0.0194668	1	0.455944	0.0617331	1
TIMP1.23173.3	TIMP1	TIMP-1	Metalloproteinase inhibitor 1	0.352671	0.00766716	0.0552688	UPinCases	0.416936	0.024557	1	0.347859	0.0653759	1
GRPEL1.7113.1	GRPEL1	GRPE1	GrpE protein homolog 1, mitochondrial	0.652119	0.00767424	0.0552688	UPinCases	0.757276	0.0276448	1	0.661039	0.0564524	1
RPS7.3864.5	RPS7	RS7	40S ribosomal protein S7	0.414603	0.0076777	0.0552688	UPinCases	0.526253	0.0136389	1	0.398037	0.0713589	1
LILRA6.7059.14	LILRA6	LIRA6	Leukocyte immunoglobulin-like receptor subfamily A member 6	0.818838	0.00771836	0.0555067	UPinCases	0.960398	0.0259944	1	0.845347	0.0504507	1
MMP12.4496.60	MMP12	MMP-12	Macrophage metalloelastase	-0.366291	0.00783395	0.0561716	DOWNinCases	-0.478875	0.0103463	1	-0.377588	0.0512768	1
FAM221A.24447.26	FAM221A	F221A	Protein FAM221A	-0.605852	0.00788764	0.0564454	DOWNinCases	-0.448546	0.181431	0	-0.602244	0.0645601	1
SMC3.14324.52	SMC3	CSPG6	Structural maintenance of chromosomes protein 3	0.40224	0.00791102	0.0565308	UPinCases	0.506914	0.0149484	1	0.390029	0.0707385	1
TIMM8A.19148.58	TIMM8A	TIM8A	Mitochondrial import inner membrane translocase subunit Tim8 A	-0.418211	0.00791844	0.0565308	DOWNinCases	-0.392232	0.0878883	1	-0.409602	0.0685144	1
CAMP.9384.17	CAMP	Cathelicidin peptide	Cathelicidin antimicrobial peptide	-0.427863	0.00796507	0.0566656	DOWNinCases	-0.424305	0.0698351	1	-0.426505	0.0640505	1
ANKRD45.23413.38	ANKRD45	ANR45	Ankyrin repeat domain-containing protein 45	0.618787	0.00810391	0.0575409	UPinCases	0.585368	0.0859425	1	0.608178	0.0685332	1
FAH.11424.4	FAH	FAAA	Fumarylacetoacetase	0.507529	0.00816667	0.057875	UPinCases	0.613292	0.022032	1	0.491381	0.072196	1
DNAJA2.11582.63	DNAJA2	DNJA2	DnaJ homolog subfamily A member 2	-0.342682	0.00817784	0.0578966	DOWNinCases	-0.304941	0.107929	0	-0.329668	0.0734522	1
DTX3L.11643.73	DTX3L	DTX3L	E3 ubiquitin-protein ligase DTX3L	0.365689	0.00820477	0.0580308	UPinCases	0.400131	0.0426293	1	0.38228	0.0477772	1
ALDH1A1.11265.8	ALDH1A1	Retinal dehydrogenase 1	Retinal dehydrogenase 1	0.829621	0.00838621	0.0588738	UPinCases	1.11131	0.00867273	1	0.792284	0.0761196	1
SEMA4G.20540.65	SEMA4G	SEM4G	Semaphorin-4G	0.336317	0.00840974	0.0589182	UPinCases	0.261748	0.164909	0	0.34806	0.0527551	1
PRL.10967.12	PRL	PRL	Prolactin	-0.6219	0.00844341	0.0590876	DOWNinCases	-0.799707	0.0133435	1	-0.602351	0.0734522	1
GP5.7185.29	GP5	GPV	Platelet glycoprotein V	-0.471156	0.00848927	0.0592482	DOWNinCases	-0.450946	0.0843936	1	-0.458921	0.0724459	1
SOD1.2794.60	SOD1	SOD	Superoxide dismutase [Cu-Zn]	0.345288	0.00849271	0.0592482	UPinCases	0.498182	0.00327716	1	0.327452	0.0779624	1
PYGL.11441.11	PYGL	PYGL	Glycogen phosphorylase, liver form	0.543549	0.00849516	0.0592482	UPinCases	0.708823	0.0116187	1	0.534945	0.0702156	1
None.23424.4	None	ANR63	Ankyrin repeat domain-containing protein 63	-0.340867	0.00849889	0.0592482	DOWNinCases	-0.341125	0.0698131	1	-0.349774	0.0561828	1
EDIL3.9360.33	EDIL3	EDIL3	EGF-like repeat and discoidin I-like domain-containing protein 3	-0.361168	0.00852855	0.0593982	DOWNinCases	-0.438539	0.0220601	1	-0.35204	0.0724459	1
CPQ.9394.19	CPQ	Aminopeptidase	Carboxypeptidase Q	-0.386414	0.00864768	0.0599437	DOWNinCases	-0.432234	0.0388306	1	-0.385116	0.0676172	1
ACBD6.19341.36	ACBD6	ACBD6	Acyl-CoA-binding domain-containing protein 6	-0.331206	0.00864802	0.0599437	DOWNinCases	-0.437414	0.0104345	1	-0.306611	0.081831	0
HSPB6.19127.1	HSPB6	HSPB6	Heat shock protein beta-6	-0.472449	0.00866127	0.0599785	DOWNinCases	-0.520191	0.0427433	1	-0.454623	0.0761253	1
AOC1.6209.2	AOC1	ABP1	Amiloride-sensitive amine oxidase [copper-containing]	-0.579588	0.00902847	0.0617581	DOWNinCases	-0.650162	0.0394504	1	-0.578983	0.0685332	1
THPO.5947.90	THPO	Tpo	Thrombopoietin	0.523643	0.0090745	0.0619566	UPinCases	0.418718	0.158215	0	0.535691	0.0602544	1
PRKCA.2644.11	PRKCA	PKC-A	Protein kinase C alpha type	-0.654717	0.00920446	0.0626809	DOWNinCases	-0.60067	0.10324	0	-0.626376	0.0806314	1
SNTA1.19274.80	SNTA1	Alpha-1-syntrophin	Alpha-1-syntrophin	-0.662576	0.00920639	0.0626809	DOWNinCases	-0.626603	0.0919865	1	-0.647183	0.0754663	1
FETUB.3367.8	FETUB	FETUB	Fetuin-B	-0.482344	0.00926271	0.0629467	DOWNinCases	-0.600819	0.0194668	1	-0.477849	0.07209	1
FAM189A2.5699.19	FAM189A2	CI061	Protein FAM189A2	-0.400171	0.00931935	0.0630962	DOWNinCases	-0.47142	0.0294349	1	-0.398536	0.0708308	1
UBASH3B.12558.3	UBASH3B	UBS3B	Ubiquitin-associated and SH3 domain-containing protein B	-0.68768	0.00943045	0.0636708	DOWNinCases	-0.593112	0.128983	0	-0.660324	0.0809665	1
S100A9.5339.49	S100A9	calgranulin B	Protein S100-A9	-0.429002	0.00944919	0.0637383	DOWNinCases	-0.370568	0.128437	0	-0.435834	0.0650914	1
DTD1.19194.9	DTD1	Histidyl-tRNA synthetase-related	D-tyrosyl-tRNA(Tyr) deacylase 1	-0.616368	0.00947606	0.0638014	DOWNinCases	-0.614718	0.0754729	1	-0.590111	0.0818019	1
A2ML1.15482.12	A2ML1	A2ML1	Alpha-2-macroglobulin-like protein 1	-0.37302	0.00956967	0.0641943	DOWNinCases	-0.412578	0.0445659	1	-0.372861	0.0708308	1
B4GALT7.7806.33	B4GALT7	B4GT7	Beta-1,4-galactosyltransferase 7	-0.45599	0.00958776	0.0642565	DOWNinCases	-0.45946	0.0726798	1	-0.451726	0.0734522	1
ELANE.13671.40	ELANE	Elastase	Neutrophil elastase	0.386763	0.00985903	0.0655838	UPinCases	0.455342	0.0309184	1	0.392779	0.0669045	1
CTSB.8007.19	CTSB	Cathepsin B	Cathepsin B	-0.325153	0.0100371	0.0661123	DOWNinCases	-0.321681	0.0811379	0	-0.340649	0.0545157	1
CSF1R.2638.12	CSF1R	M-CSF R	Macrophage colony-stimulating factor 1 receptor	-0.34312	0.0100762	0.0663099	DOWNinCases	-0.440421	0.0162462	1	-0.333965	0.0810354	1
ARG1.5867.60	ARG1	ARGI1	Arginase-1	-0.366479	0.0101952	0.0669119	DOWNinCases	-0.404146	0.0472382	1	-0.376831	0.0635795	1
VIT.9627.15	VIT	VITRN	Vitrin	-0.353761	0.0104937	0.0682933	DOWNinCases	-0.340607	0.0921471	1	-0.376106	0.0500056	1
BTC.9242.11	BTC	BTC	Betacellulin	-0.345778	0.0104994	0.0682933	DOWNinCases	-0.448338	0.0154931	1	-0.326431	0.0903848	1
ME1.25060.18	ME1	MAOX	NADP-dependent malic enzyme	0.442351	0.0106046	0.0686791	UPinCases	0.570112	0.0165595	1	0.424571	0.0875191	1
CCL22.22993.9	CCL22	MDC	C-C motif chemokine 22	-0.457667	0.0106163	0.0686791	DOWNinCases	-0.503185	0.0494658	1	-0.485506	0.0511845	1
LILRB3.15615.8	LILRB3	LIRB3	Leukocyte immunoglobulin-like receptor subfamily B member 3	0.603881	0.0106233	0.0686791	UPinCases	0.573172	0.0982893	1	0.584311	0.0857416	1
IBSP.3415.61	IBSP	BSP	Bone sialoprotein 2	0.529975	0.0106248	0.0686791	UPinCases	0.672322	0.019167	1	0.528961	0.0760167	1
CXCL12.3516.60	CXCL12	SDF-1	Stromal cell-derived factor 1	-0.333304	0.010693	0.0689107	DOWNinCases	-0.419115	0.0206667	1	-0.34031	0.0685144	1
MYOC.16558.2	MYOC	MYOC	Myocilin	-0.382901	0.0107385	0.0689592	DOWNinCases	-0.438755	0.0396091	1	-0.376067	0.0818019	1
BMP1.3348.49	BMP1	BMP-1	Bone morphogenetic protein 1	-0.430788	0.0108169	0.0693063	DOWNinCases	-0.650508	0.00233058	1	-0.430301	0.0766097	1
PRL.2585.2	PRL	PRL	Prolactin	-0.613379	0.0108351	0.0693618	DOWNinCases	-0.853634	0.00775361	1	-0.580099	0.0921672	1
FUBP1.20960.47	FUBP1	FUBP1	Far upstream element-binding protein 1	0.409099	0.0108843	0.0696156	UPinCases	0.557526	0.00985473	1	0.403547	0.0811364	1
CHMP2B.17350.13	CHMP2B	CHM2B	Charged multivesicular body protein 2b	-0.706439	0.0109105	0.0697219	DOWNinCases	-0.652607	0.110071	0	-0.689148	0.0848881	1
C1R.3285.23	C1R	C1r	Complement C1r subcomponent	-0.339682	0.0109336	0.0697883	DOWNinCases	-0.425286	0.0219109	1	-0.326052	0.0893896	1
KLK14.8620.56	KLK14	kallikrein 14	Kallikrein-14	-0.389159	0.0110112	0.0701295	DOWNinCases	-0.430159	0.0493174	1	-0.39235	0.0742285	1
PENK.9076.25	PENK	PENK	Proenkephalin-A	-0.651477	0.0110345	0.0701295	DOWNinCases	-0.727252	0.0468857	1	-0.662016	0.0715619	1
PSAP.6207.10	PSAP	prosaposin	Prosaposin	-0.349095	0.0110427	0.0701295	DOWNinCases	-0.444782	0.0192114	1	-0.351005	0.075246	1
SGSH.21766.50	SGSH	SPHM	N-sulphoglucosamine sulphohydrolase	-0.41105	0.0110972	0.0702372	DOWNinCases	-0.594745	0.004759	1	-0.388947	0.093583	1
CA13.3420.21	CA13	Carbonic anhydrase XIII	Carbonic anhydrase 13	-0.717852	0.0111681	0.0705636	DOWNinCases	-0.603862	0.151898	0	-0.673615	0.0956745	1
FLT1.8231.122	FLT1	VEGF sR1	Vascular endothelial growth factor receptor 1	-0.693864	0.0111838	0.0706015	DOWNinCases	-0.698382	0.080448	1	-0.712513	0.0683164	1
LEFTY2.15503.20	LEFTY2	Lefty-A	Left-right determination factor 2	-0.343972	0.0112492	0.0707689	DOWNinCases	-0.336844	0.0900903	1	-0.349409	0.0724445	1
ZNF174.11486.26	ZNF174	ZN174	Zinc finger protein 174	-0.412487	0.0113155	0.0710557	DOWNinCases	-0.567192	0.00938144	1	-0.388616	0.0957574	1
CALD1.25273.80	CALD1	Caldesmon	Caldesmon	-0.461398	0.0113338	0.0710557	DOWNinCases	-0.514228	0.0480914	1	-0.43535	0.0956501	1
MCL1.10396.6	MCL1	Mcl-1	Induced myeloid leukemia cell differentiation protein Mcl-1	0.323898	0.0113568	0.0710773	UPinCases	0.413828	0.0193325	1	0.317077	0.0860237	0
PSMA7.12460.18	PSMA7	PSA7	Proteasome subunit alpha type-7	0.428834	0.0113805	0.0711649	UPinCases	0.48636	0.0440692	1	0.425188	0.0818019	1
FAM3B.9177.6	FAM3B	FAM3B	Protein FAM3B	-0.463538	0.0113967	0.0712051	DOWNinCases	-0.633047	0.0102221	1	-0.468537	0.0749633	1
NDUFB6.23287.109	NDUFB6	NDUB6	NADH dehydrogenase	-0.377661	0.0114812	0.0714878	DOWNinCases	-0.329333	0.138173	0	-0.370392	0.0860237	1
DPP7.8346.9	DPP7	DPP2	Dipeptidyl peptidase 2	-0.419224	0.01158	0.0719795	DOWNinCases	-0.397531	0.103577	0	-0.414567	0.08379	1
CPA4.9267.2	CPA4	CBPA4	Carboxypeptidase A4	-0.664783	0.0117897	0.073029	DOWNinCases	-0.631756	0.103842	0	-0.70014	0.0593186	1
FLT1.16315.105	FLT1	VEGF sR1	Vascular endothelial growth factor receptor 1	-0.72763	0.0119247	0.0735798	DOWNinCases	-0.719555	0.0897164	1	-0.75331	0.0679537	1
ATG4A.21436.56	ATG4A	ATG4A	Cysteine protease ATG4A	-0.324061	0.0120319	0.0739347	DOWNinCases	-0.311601	0.100189	0	-0.316051	0.0903961	0
THBS2.3339.33	THBS2	TSP2	Thrombospondin-2	0.581456	0.0120366	0.0739347	UPinCases	0.649367	0.0498729	1	0.510664	0.103719	0
SNTB1.9078.207	SNTB1	SNTB1	Beta-1-syntrophin	-0.545981	0.0120955	0.0742338	DOWNinCases	-0.504924	0.116165	0	-0.530246	0.0921761	1
IMPA1.17796.15	IMPA1	IMPA1	Inositol monophosphatase 1	0.534055	0.0122932	0.0753206	UPinCases	0.516559	0.0991257	1	0.54464	0.0751864	1
PKD2.13486.9	PKD2	PKD2	Polycystin-2	-0.463357	0.0126649	0.0768865	DOWNinCases	-0.456143	0.0943028	1	-0.478989	0.0713021	1
SPINT1.2828.82	SPINT1	HAI-1	Kunitz-type protease inhibitor 1	-0.391727	0.0127115	0.0769735	DOWNinCases	-0.457166	0.0407418	1	-0.399128	0.077192	1
H12.2987.37	H1-2	Histone H1.2	Histone H1.2	0.67424	0.0127255	0.0769735	UPinCases	0.818621	0.031342	1	0.647601	0.098932	1
SLFNL1.23632.22	SLFNL1	SLNL1	Schlafen-like protein 1	-0.325419	0.0127662	0.0770361	DOWNinCases	-0.452526	0.00973391	1	-0.317364	0.0944411	0
PRG2.7258.5	PRG2	EMBP	Bone marrow proteoglycan	-0.619059	0.0128133	0.0770996	DOWNinCases	-0.729479	0.0386164	1	-0.626515	0.0807174	1
NR3C2.12931.16	NR3C2	MCR	Mineralocorticoid receptor	0.324289	0.0128164	0.0770996	UPinCases	0.405348	0.0258092	1	0.351839	0.0482444	1
CHMP1A.18224.11	CHMP1A	CHM1A	Charged multivesicular body protein 1a	-0.560308	0.0129253	0.0776266	DOWNinCases	-0.551152	0.0957421	1	-0.534581	0.101529	0
PMM1.17408.2	PMM1	PMM1	Phosphomannomutase 1	-0.436779	0.0130682	0.0784202	DOWNinCases	-0.444664	0.0843936	1	-0.45685	0.0677894	1
C1QTNF4.25964.12	C1QTNF4	C1QT4	Complement C1q tumor necrosis factor-related protein 4	-0.389739	0.0131149	0.0785213	DOWNinCases	-0.44928	0.0446352	1	-0.409125	0.0663061	1
YBX1.9751.72	YBX1	NSEP1	Nuclease-sensitive element-binding protein 1	0.546985	0.0131324	0.0785465	UPinCases	0.73524	0.0143	1	0.528644	0.0990728	1
VASP.9762.14	VASP	VASP	Vasodilator-stimulated phosphoprotein	-0.418773	0.0131673	0.0786261	DOWNinCases	-0.487881	0.0424308	1	-0.390401	0.107741	0
NRGN.18303.39	NRGN	NEUG	Neurogranin	-0.421929	0.0132457	0.0789646	DOWNinCases	-0.516139	0.030848	1	-0.397157	0.106546	0
ST8SIA4.7038.45	ST8SIA4	SIA8D	CMP-N-acetylneuraminate-poly-alpha-2,8-sialyltransferase	-0.329329	0.0134379	0.0797842	DOWNinCases	-0.375605	0.0481081	1	-0.315436	0.103282	0
IGSF3.9715.15	IGSF3	IGSF3	Immunoglobulin superfamily member 3	-0.467232	0.0136235	0.0806231	DOWNinCases	-0.638996	0.0125859	1	-0.506766	0.0510745	1
TNFRSF10A.4832.75	TNFRSF10A	TRAIL R1	Tumor necrosis factor receptor superfamily member 10A	0.407815	0.0136748	0.0807953	UPinCases	0.388858	0.111021	0	0.40281	0.0944411	1
ILK.10053.5	ILK	ILK1	Integrin-linked protein kinase	-0.641678	0.0137824	0.081188	DOWNinCases	-0.626645	0.102609	0	-0.610104	0.106989	0
SERPINA12.6551.94	SERPINA12	Vaspin	Serpin A12	-0.825365	0.0138624	0.0815073	DOWNinCases	-0.850274	0.0835822	1	-0.792241	0.104913	0
RNASE1.7211.2	RNASE1	RNase 1	Ribonuclease pancreatic	0.441171	0.0138745	0.0815126	UPinCases	0.439035	0.0954784	1	0.432007	0.0988195	1
OAT.20237.38	OAT	OAT	Ornithine aminotransferase, mitochondrial	0.390021	0.0139158	0.0816897	UPinCases	0.497955	0.0237624	1	0.3956	0.084483	1
SCPEP1.23203.3	SCPEP1	RISC	Retinoid-inducible serine carboxypeptidase	0.354912	0.0139599	0.0818826	UPinCases	0.461381	0.0206667	1	0.359536	0.0851853	1
KLK14.15544.25	KLK14	kallikrein 14	Kallikrein-14	-0.384602	0.0140595	0.0822676	DOWNinCases	-0.434641	0.0526554	1	-0.387484	0.0878892	1
ACY3.21781.9	ACY3	ACY3	Aspartoacylase-2	0.481919	0.0142877	0.0830695	UPinCases	0.493269	0.0871016	1	0.47383	0.0989638	1
PRKCB.5475.10	PRKCB	PKC-B-II	Protein kinase C beta type (splice variant beta-II)	-0.496488	0.0143661	0.0833923	DOWNinCases	-0.503872	0.0904383	1	-0.464572	0.112411	0
NDUFAF5.22509.9	NDUFAF5	NDUF5	Arginine-hydroxylase NDUFAF5, mitochondrial	0.345876	0.0144741	0.0838856	UPinCases	0.372487	0.0701408	1	0.331061	0.108489	0
NTS.7857.22	NTS	NEUT	Neurotensin/neuromedin N	-0.598523	0.014835	0.0852991	DOWNinCases	-0.695976	0.0468172	1	-0.579518	0.106989	0
FLT4.16035.8	FLT4	VEGF sR3	Vascular endothelial growth factor receptor 3	-0.353181	0.014997	0.0860773	DOWNinCases	-0.4183	0.0427433	1	-0.341906	0.107741	0
PPP4R3A.10866.60	PPP4R3A	P4R3A	Serine/threonine-protein phosphatase 4 regulatory subunit 3A	0.401859	0.0151186	0.0863274	UPinCases	0.53495	0.0184533	1	0.378604	0.11455	0
CHKB.7761.125	CHKB	CHKB	Choline/ethanolamine kinase	-0.479007	0.0151206	0.0863274	DOWNinCases	-0.419965	0.155406	0	-0.472949	0.10111	0
SLITRK3.10565.19	SLITRK3	SLIK3	SLIT and NTRK-like protein 3	-0.342918	0.0152919	0.0869643	DOWNinCases	-0.393937	0.0513819	1	-0.340198	0.100065	0
LTA4H.3204.2	LTA4H	LKHA4	Leukotriene A-4 hydrolase	0.614661	0.015575	0.0883677	UPinCases	0.684788	0.0620825	1	0.586882	0.113535	0
OTC.15431.31	OTC	OTCase	Ornithine carbamoyltransferase, mitochondrial	0.863376	0.0156655	0.088812	UPinCases	1.21538	0.0111356	1	0.850317	0.104795	0
CHMP1B.18207.6	CHMP1B	CHM1B	Charged multivesicular body protein 1b	-0.628297	0.0159357	0.0898938	DOWNinCases	-0.586756	0.1305	0	-0.610077	0.110506	0
NPLOC4.12993.21	NPLOC4	NPL4	Nuclear protein localization protein 4 homolog	-0.6253	0.0162991	0.0912156	DOWNinCases	-0.620959	0.106177	0	-0.602495	0.114108	0
MAGOH.21008.113	MAGOH	MGN	Protein mago nashi homolog	0.343466	0.0163128	0.0912156	UPinCases	0.448788	0.0233629	1	0.343798	0.100767	0
EPO.5813.58	EPO	Epo	Erythropoietin	-0.352485	0.0164099	0.0915359	DOWNinCases	-0.425408	0.041134	1	-0.325436	0.124435	0
GSTM3.9748.31	GSTM3	GSTM3-3	Glutathione S-transferase Mu 3	-0.359047	0.0166216	0.0922929	DOWNinCases	-0.288798	0.202934	0	-0.3565	0.105777	0
SNX8.6925.26	SNX8	SNX8	Sorting nexin-8	-0.605881	0.0167634	0.0928219	DOWNinCases	-0.530781	0.163158	0	-0.591215	0.112411	0
FCGR3A.15388.24	FCGR3A	FcRIIIa	Low affinity immunoglobulin gamma Fc region receptor III-A	-1.59335	0.0167755	0.0928219	DOWNinCases	-1.65864	0.0899065	1	-1.68531	0.0748062	1
MGP.6520.87	MGP	MGP	Matrix Gla protein	-0.365643	0.0168284	0.092888	DOWNinCases	-0.489618	0.0198757	1	-0.371034	0.0967104	1
INHBA.13738.8	INHBA	Inhibin bA chain	Inhibin beta A chain	-0.57507	0.0169271	0.09323	DOWNinCases	-0.57387	0.106662	0	-0.633002	0.0530162	1
FAM3D.13102.1	FAM3D	FAM3D	Protein FAM3D	-0.409563	0.0170174	0.0936343	DOWNinCases	-0.48734	0.0460017	1	-0.394907	0.116888	0
SIGLEC5.16792.4	SIGLEC5	Siglec-5	Sialic acid-binding Ig-like lectin 5	0.785705	0.0172818	0.0948575	UPinCases	0.804835	0.0975424	1	0.78819	0.103723	0
ESM1.3805.16	ESM1	Endocan	Endothelial cell-specific molecule 1	0.331471	0.0173672	0.0951279	UPinCases	0.331111	0.107769	0	0.320798	0.117251	0
ANXA11.17513.11	ANXA11	ANX11	Annexin A11	-0.489489	0.0175406	0.0959332	DOWNinCases	-0.510038	0.0919034	1	-0.463295	0.124435	0
PCBP1.11458.30	PCBP1	PCBP1	Poly(rC)-binding protein 1	-0.385452	0.0176029	0.0961158	DOWNinCases	-0.421118	0.0752631	1	-0.358006	0.128629	0
ARPC2.23376.56	ARPC2	ARPC2	Actin-related protein 2/3 complex subunit 2	-0.575695	0.0179	0.0972809	DOWNinCases	-0.560803	0.12008	0	-0.553333	0.121508	0
S100A13.7223.60	S100A13	S100A13	Protein S100-A13	0.338438	0.0179072	0.0972809	UPinCases	0.206519	0.348265	0	0.356914	0.0803532	1
DEFA1.9250.87	DEFA1	HNP-1	Neutrophil defensin 1	0.604976	0.0180055	0.0976979	UPinCases	0.728041	0.0451393	1	0.59258	0.115585	0
OBP2B.5680.54	OBP2B	OBP2B	Odorant-binding protein 2b	-0.560401	0.0181125	0.0981736	DOWNinCases	-0.796331	0.0123611	1	-0.555973	0.111709	0
INHBB.13676.46	INHBB	Inhibin bB chain	Inhibin beta B chain	-0.39712	0.0181254	0.0981736	DOWNinCases	-0.487156	0.0406089	1	-0.388336	0.116731	0
HOMER2.12685.57	HOMER2	HOME2	Homer protein homolog 2	-0.573783	0.0184299	0.099186	DOWNinCases	-0.507421	0.165928	0	-0.555691	0.121404	0
HSPA1A.10749.18	HSPA1A	HSP 70	Heat shock 70 kDa protein 1A	0.392138	0.0185114	0.099451	UPinCases	0.478306	0.0428798	1	0.399091	0.101661	0
