# Supplementary material for: Pregnancy-specific responses to COVID-19 revealed by high-throughput proteomics of human plasma
Source: Commun Med (Lond). 2023 Apr 4;3:48. doi: 10.1038/s43856-023-00268-y (PMC10071476; doi:10.1038/s43856-023-00268-y)
Supplement: Supplementary file 6 — Supplementary Data 6 [file 43856_2023_268_MOESM6_ESM.xlsx]

## Sheet: Supp.Data 6
Supplementary Data 6. Biological processes enriched among differentially regulated proteins in pregnant and non-pregnant women with COVID-19 according to disease severity. 1 = significant enrichment (q < 0.1).
	Non-pregnant			Pregnant
Biological process	Critical-Controls	Severe-Controls	Moderate-Controls	Critical-Controls	Severe-Controls	Moderate-Controls	Mild-Controls
cell surface receptor signaling pathway	1	1	1	1	1	1	1
regulation of developmental process	1	1	0	1	1	1	1
regulation of response to stress	1	1	1	1	1	0	1
regulation of multicellular organismal process	1	1	0	1	1	1	1
response to cytokine	1	1	0	1	1	1	1
positive regulation of response to stimulus	1	1	0	1	1	1	1
blood coagulation	1	1	0	1	1	0	1
hemostasis	1	1	0	1	1	0	1
coagulation	1	1	0	1	1	0	1
negative regulation of cytokine production	1	0	0	1	1	1	1
regulation of multicellular organismal development	1	0	0	1	1	1	1
response to stress	1	1	0	1	1	0	1
response to chemical	1	1	0	1	0	1	1
positive regulation of signal transduction	1	1	0	1	0	1	1
cell adhesion	1	1	0	1	0	1	1
biological adhesion	1	1	0	1	0	1	1
positive regulation of biological process	1	1	0	0	1	1	1
negative regulation of multicellular organismal process	1	0	0	1	1	1	1
regulation of response to stimulus	1	1	0	0	1	1	1
regulation of cytokine production	1	0	0	1	1	1	1
regulation of response to external stimulus	1	0	0	1	1	1	1
negative regulation of immune system process	0	0	1	1	1	1	1
regulation of immune response	0	1	0	1	1	1	1
negative regulation of cell adhesion	0	1	0	1	1	1	1
regulation of cell adhesion	0	1	0	1	1	1	1
positive regulation of cellular component organization	1	1	0	0	0	1	1
response to organic substance	1	1	0	1	0	0	1
cellular response to organic substance	1	1	0	1	0	0	1
negative regulation of gene expression	1	0	0	1	1	0	1
movement of cell or subcellular component	1	1	0	1	0	1	0
positive regulation of developmental process	1	1	0	0	0	1	1
locomotion	1	1	0	1	0	1	0
positive regulation of cellular process	1	1	0	0	1	1	0
macrophage derived foam cell differentiation	1	1	0	1	1	0	0
foam cell differentiation	1	1	0	1	1	0	0
inflammatory response	1	0	0	1	1	0	1
regulation of defense response	1	0	0	1	1	0	1
regulation of hemopoiesis	0	0	1	0	1	1	1
negative regulation of cell activation	0	0	1	1	1	1	0
negative regulation of defense response	0	0	1	1	1	0	1
zymogen activation	0	1	0	1	1	0	1
positive regulation of immune response	0	1	0	1	1	0	1
biological process involved in symbiotic interaction	0	1	0	1	0	1	1
cell recognition	0	1	0	1	1	1	0
response to external stimulus	0	0	0	1	1	1	1
immune response	0	0	0	1	1	1	1
defense response	0	0	0	1	1	1	1
regulation of immune system process	0	0	0	1	1	1	1
biological process involved in interspecies interaction between organisms	0	0	0	1	1	1	1
response to virus	0	0	0	1	1	1	1
positive regulation of immune system process	0	0	0	1	1	1	1
response to other organism	0	0	0	1	1	1	1
response to external biotic stimulus	0	0	0	1	1	1	1
cytokine production	0	0	0	1	1	1	1
defense response to other organism	0	0	0	1	1	1	1
immune effector process	0	0	0	1	1	1	1
immune system process	0	0	0	1	1	1	1
response to biotic stimulus	0	0	0	1	1	1	1
positive regulation of multicellular organismal process	0	0	0	1	1	1	1
defense response to virus	0	0	0	1	1	1	1
defense response to symbiont	0	0	0	1	1	1	1
cytokine-mediated signaling pathway	0	0	0	1	1	1	1
regulation of cell population proliferation	0	0	0	1	1	1	1
negative regulation of lymphocyte activation	0	0	0	1	1	1	1
cellular response to cytokine stimulus	0	0	0	1	1	1	1
negative regulation of innate immune response	0	0	0	1	1	1	1
regulation of immune effector process	0	0	0	1	1	1	1
interferon-gamma production	0	0	0	1	1	1	1
regulation of interferon-gamma production	0	0	0	1	1	1	1
adaptive immune response based on somatic recombination of immune receptors built from immunoglobulin superfamily domains	0	0	0	1	1	1	1
regulation of production of molecular mediator of immune response	0	0	0	1	1	1	1
mononuclear cell differentiation	0	0	0	1	1	1	1
regulation of adaptive immune response based on somatic recombination of immune receptors built from immunoglobulin superfamily domains	0	0	0	1	1	1	1
adaptive immune response	0	0	0	1	1	1	1
leukocyte differentiation	0	0	0	1	1	1	1
regulation of adaptive immune response	0	0	0	1	1	1	1
neutrophil migration	0	0	0	1	1	1	1
cytokine production involved in immune response	0	0	0	1	1	1	1
lymphocyte differentiation	0	0	0	1	1	1	1
production of molecular mediator of immune response	0	0	0	1	1	1	1
response to stimulus	0	0	0	1	1	1	1
regulation of cytokine production involved in immune response	0	0	0	1	1	1	1
regulation of viral life cycle	0	0	0	1	1	1	1
regulation of lymphocyte mediated immunity	0	0	0	1	1	1	1
granulocyte migration	0	0	0	1	1	1	1
regulation of response to cytokine stimulus	0	0	0	1	1	1	1
regulation of cell differentiation	0	0	0	1	1	1	1
leukocyte mediated immunity	0	0	0	1	1	1	1
positive regulation of response to cytokine stimulus	0	0	0	1	1	1	1
neutrophil chemotaxis	0	0	0	1	1	1	1
lymphocyte mediated immunity	0	0	0	1	1	1	1
positive regulation of interferon-gamma production	0	0	0	1	1	1	1
regulation of cellular protein metabolic process	1	1	0	1	0	0	0
response to wounding	1	1	0	1	0	0	0
negative regulation of cellular process	1	1	1	0	0	0	0
proteolysis	1	1	0	1	0	0	0
negative regulation of biological process	1	1	1	0	0	0	0
positive regulation of cell development	1	1	0	0	0	1	0
regulation of cell development	1	1	0	0	0	0	1
wound healing	1	1	0	1	0	0	0
cellular response to chemical stimulus	1	1	0	0	0	0	1
negative regulation of response to stimulus	1	0	0	0	1	0	1
positive regulation of cell differentiation	1	1	0	0	0	1	0
regulation of biological quality	1	1	0	1	0	0	0
cell-substrate adhesion	1	1	0	1	0	0	0
interleukin-8 production	1	0	0	0	1	0	1
regulation of interleukin-8 production	1	0	0	0	1	0	1
positive regulation of phosphatidylinositol 3-kinase signaling	1	0	0	1	0	1	0
cell migration	1	1	0	0	0	1	0
regulation of cell-substrate adhesion	1	1	1	0	0	0	0
regulation of anatomical structure morphogenesis	1	1	0	0	0	0	1
myeloid cell differentiation	1	0	0	0	1	0	1
transmembrane receptor protein tyrosine kinase signaling pathway	1	1	0	0	0	1	0
cell motility	1	1	0	0	0	1	0
localization of cell	1	1	0	0	0	1	0
cell projection organization	1	1	0	0	0	1	0
positive regulation of cell-substrate adhesion	1	1	1	0	0	0	0
regulation of viral process	1	1	0	0	0	0	1
plasma membrane bounded cell projection organization	1	1	0	0	0	1	0
regulation of response to wounding	0	1	1	0	1	0	0
tissue remodeling	0	1	1	1	0	0	0
positive regulation of cell communication	0	1	0	0	1	1	0
positive regulation of signaling	0	1	0	0	1	1	0
viral life cycle	0	1	0	0	0	1	1
regulation of macrophage derived foam cell differentiation	0	1	0	1	1	0	0
cell morphogenesis involved in differentiation	0	1	0	1	0	1	0
cell morphogenesis	0	1	0	1	0	1	0
viral process	0	1	0	0	0	1	1
activation of immune response	0	1	0	0	1	0	1
positive regulation of cell population proliferation	0	1	0	1	0	1	0
acute-phase response	0	1	0	1	1	0	0
humoral immune response	0	0	0	1	1	0	1
multicellular organismal process	0	0	0	1	1	1	0
regulation of regulatory T cell differentiation	0	0	0	1	1	1	0
negative regulation of response to biotic stimulus	0	0	0	1	1	0	1
negative regulation of response to external stimulus	0	0	0	1	1	0	1
regulatory T cell differentiation	0	0	0	1	1	1	0
negative regulation of immune response	0	0	0	1	1	0	1
regulation of response to biotic stimulus	0	0	0	1	1	0	1
negative regulation of leukocyte cell-cell adhesion	0	0	0	1	1	0	1
negative regulation of T cell activation	0	0	0	1	1	0	1
cell population proliferation	0	0	0	1	1	1	0
T cell activation	0	0	0	1	1	0	1
fibrinolysis	0	0	0	1	1	0	1
T cell activation involved in immune response	0	0	0	1	1	0	1
regulation of T cell activation	0	0	0	1	1	0	1
negative regulation of leukocyte activation	0	0	0	1	1	1	0
mononuclear cell proliferation	0	0	0	1	1	0	1
negative regulation of immune effector process	0	0	0	1	1	0	1
negative regulation of coagulation	0	0	0	1	1	0	1
complement activation	0	0	0	1	1	0	1
positive regulation of response to biotic stimulus	0	0	0	1	1	0	1
regulation of cytokine-mediated signaling pathway	0	0	0	1	1	1	0
negative regulation of lymphocyte differentiation	0	0	0	1	1	1	0
defense response to bacterium	0	0	0	1	1	0	1
negative regulation of hemostasis	0	0	0	1	1	0	1
myeloid leukocyte migration	0	0	0	1	1	1	0
regulation of lymphocyte activation	0	0	0	1	1	0	1
regulation of long-term synaptic potentiation	0	0	0	1	1	1	0
leukocyte cell-cell adhesion	0	0	0	1	1	0	1
regulation of coagulation	0	0	0	1	1	0	1
regulation of nervous system development	0	0	0	1	0	1	1
negative regulation of cell population proliferation	0	0	0	1	1	0	1
T cell cytokine production	0	0	0	1	0	1	1
regulation of T cell cytokine production	0	0	0	1	0	1	1
positive regulation of cytokine-mediated signaling pathway	0	0	0	1	1	1	0
immunoglobulin mediated immune response	0	0	0	1	1	1	0
cell killing	0	0	0	1	1	0	1
regulation of innate immune response	0	0	0	1	1	0	1
negative regulation of blood coagulation	0	0	0	1	1	0	1
response to bacterium	0	0	0	1	1	0	1
innate immune response	0	0	0	0	1	1	1
antiviral innate immune response	0	0	0	0	1	1	1
positive regulation of immune effector process	0	0	0	0	1	1	1
positive regulation of cytokine production	0	0	0	0	1	1	1
positive regulation of interleukin-8 production	0	0	0	0	1	1	1
regulation of leukocyte mediated immunity	0	0	0	0	1	1	1
lymphocyte activation	0	0	0	0	1	1	1
negative regulation of cell differentiation	0	0	0	0	1	1	1
negative regulation of viral genome replication	0	0	0	0	1	1	1
leukocyte mediated cytotoxicity	0	0	0	0	1	1	1
lymphocyte activation involved in immune response	0	0	0	0	1	1	1
positive regulation of leukocyte mediated immunity	0	0	0	0	1	1	1
leukocyte activation involved in immune response	0	0	0	0	1	1	1
cell activation involved in immune response	0	0	0	0	1	1	1
positive regulation of gene expression	0	0	0	0	1	1	1
regulation of viral genome replication	0	0	0	0	1	1	1
positive regulation of lymphocyte mediated immunity	0	0	0	0	1	1	1
positive regulation of production of molecular mediator of immune response	0	0	0	0	1	1	1
negative regulation of developmental process	0	0	0	0	1	1	1
granulocyte chemotaxis	0	0	0	0	1	1	1
organonitrogen compound metabolic process	1	1	0	0	0	0	0
translation	1	1	0	0	0	0	0
peptide biosynthetic process	1	1	0	0	0	0	0
establishment of protein localization	1	1	0	0	0	0	0
protein metabolic process	1	1	0	0	0	0	0
regulation of protein metabolic process	1	1	0	0	0	0	0
protein transport	1	1	0	0	0	0	0
cellular protein localization	1	1	0	0	0	0	0
protein localization	1	1	0	0	0	0	0
cellular macromolecule localization	1	1	0	0	0	0	0
cellular localization	1	1	0	0	0	0	0
macromolecule localization	1	1	0	0	0	0	0
nitrogen compound transport	1	1	0	0	0	0	0
cellular protein metabolic process	1	1	0	0	0	0	0
intracellular transport	1	1	0	0	0	0	0
amide biosynthetic process	1	1	0	0	0	0	0
cellular component organization or biogenesis	1	1	0	0	0	0	0
posttranscriptional regulation of gene expression	1	1	0	0	0	0	0
peptide metabolic process	1	1	0	0	0	0	0
cellular component organization	1	1	0	0	0	0	0
organic substance transport	1	1	0	0	0	0	0
cellular amide metabolic process	1	1	0	0	0	0	0
intracellular protein transport	1	1	0	0	0	0	0
organonitrogen compound biosynthetic process	1	1	0	0	0	0	0
regulation of translation	1	1	0	0	0	0	0
actin polymerization or depolymerization	1	1	0	0	0	0	0
regulation of cellular component organization	1	1	0	0	0	0	0
regulation of protein localization	1	1	0	0	0	0	0
regulation of localization	1	1	0	0	0	0	0
establishment of localization in cell	1	1	0	0	0	0	0
regulation of cellular localization	1	1	0	0	0	0	0
regulation of actin polymerization or depolymerization	1	1	0	0	0	0	0
regulation of actin filament length	1	1	0	0	0	0	0
cellular response to oxygen-containing compound	1	1	0	0	0	0	0
regulation of cellular amide metabolic process	1	1	0	0	0	0	0
localization	1	1	0	0	0	0	0
multivesicular body assembly	1	1	0	0	0	0	0
regulation of cellular component size	1	1	0	0	0	0	0
organelle organization	1	1	0	0	0	0	0
positive regulation of organelle organization	1	1	0	0	0	0	0
negative regulation of protein metabolic process	1	1	0	0	0	0	0
regulation of actin filament polymerization	1	1	0	0	0	0	0
transport	1	1	0	0	0	0	0
establishment of localization	1	1	0	0	0	0	0
cellular catabolic process	1	1	0	0	0	0	0
platelet activation	1	1	0	0	0	0	0
cytoplasmic translational initiation	1	1	0	0	0	0	0
cellular response to chemical stress	1	1	0	0	0	0	0
phosphate-containing compound metabolic process	1	1	0	0	0	0	0
phosphorus metabolic process	1	1	0	0	0	0	0
cellular response to nitrogen compound	1	1	0	0	0	0	0
regulation of molecular function	1	1	0	0	0	0	0
regulation of cellular protein localization	1	1	0	0	0	0	0
protein-containing complex subunit organization	1	1	0	0	0	0	0
viral budding	1	1	0	0	0	0	0
multivesicular body organization	1	1	0	0	0	0	0
regulation of transport	1	1	0	0	0	0	0
cellular response to peptide	1	1	0	0	0	0	0
cellular component biogenesis	1	1	0	0	0	0	0
negative regulation of cellular protein metabolic process	1	1	0	0	0	0	0
actin filament polymerization	1	1	0	0	0	0	0
regulation of actin filament organization	1	1	0	0	0	0	0
protein localization to organelle	1	1	0	0	0	0	0
cellular component assembly	1	1	0	0	0	0	0
regulation of protein-containing complex assembly	1	1	0	0	0	0	0
actin filament depolymerization	1	1	0	0	0	0	0
response to axon injury	1	1	0	0	0	0	0
cellular response to peptide hormone stimulus	1	1	0	0	0	0	0
autophagy	1	1	0	0	0	0	0
process utilizing autophagic mechanism	1	1	0	0	0	0	0
negative regulation of protein localization to membrane	1	1	0	0	0	0	0
negative regulation of protein localization to cell periphery	1	1	0	0	0	0	0
regulation of establishment of protein localization	1	1	0	0	0	0	0
cellular response to insulin stimulus	1	1	0	0	0	0	0
regulation of organelle organization	1	1	0	0	0	0	0
cellular component disassembly	1	1	0	0	0	0	0
regulation of cellular component biogenesis	1	1	0	0	0	0	0
localization within membrane	1	1	0	0	0	0	0
response to growth factor	1	1	0	0	0	0	0
negative regulation of signaling	1	0	1	0	0	0	0
response to insulin	1	1	0	0	0	0	0
protein phosphorylation	1	1	0	0	0	0	0
macroautophagy	1	1	0	0	0	0	0
actin filament-based process	1	1	0	0	0	0	0
supramolecular fiber organization	1	1	0	0	0	0	0
intracellular signal transduction	1	1	0	0	0	0	0
protein localization to membrane	1	1	0	0	0	0	0
negative regulation of protein localization to plasma membrane	1	1	0	0	0	0	0
peptidyl-amino acid modification	1	1	0	0	0	0	0
actin filament organization	1	1	0	0	0	0	0
platelet aggregation	1	1	0	0	0	0	0
regulation of supramolecular fiber organization	1	1	0	0	0	0	0
phosphorylation	1	1	0	0	0	0	0
negative regulation of cell communication	1	0	1	0	0	0	0
mitotic cytokinesis	1	1	0	0	0	0	0
regulation of anatomical structure size	1	1	0	0	0	0	0
positive regulation of intracellular signal transduction	1	1	0	0	0	0	0
organelle assembly	1	1	0	0	0	0	0
regulation of protein polymerization	1	1	0	0	0	0	0
positive regulation of protein metabolic process	1	1	0	0	0	0	0
lipid droplet organization	1	1	0	0	0	0	0
protein-containing complex assembly	1	1	0	0	0	0	0
actin cytoskeleton organization	1	1	0	0	0	0	0
protein-containing complex disassembly	1	1	0	0	0	0	0
cellular response to endogenous stimulus	1	1	0	0	0	0	0
cellular response to growth factor stimulus	1	1	0	0	0	0	0
endosome transport via multivesicular body sorting pathway	1	1	0	0	0	0	0
positive regulation of telomere maintenance via telomere lengthening	1	1	0	0	0	0	0
regulation of actin filament depolymerization	1	1	0	0	0	0	0
viral budding via host ESCRT complex	1	1	0	0	0	0	0
mitotic cytokinetic process	1	1	0	0	0	0	0
virion assembly	1	1	0	0	0	0	0
endosome organization	1	1	0	0	0	0	0
protein localization to plasma membrane	1	1	0	0	0	0	0
regulation of protein modification process	1	1	0	0	0	0	0
endosomal transport	1	1	0	0	0	0	0
regulation of intracellular signal transduction	1	1	0	0	0	0	0
regulation of organelle assembly	1	1	0	0	0	0	0
tRNA aminoacylation for protein translation	1	1	0	0	0	0	0
amino acid activation	1	1	0	0	0	0	0
tRNA aminoacylation	1	1	0	0	0	0	0
early endosome to late endosome transport	1	1	0	0	0	0	0
vesicle-mediated transport between endosomal compartments	1	1	0	0	0	0	0
positive regulation of catalytic activity	1	0	0	1	0	0	0
positive regulation of cell migration	1	0	0	0	0	1	0
establishment of protein localization to organelle	1	1	0	0	0	0	0
extrinsic apoptotic signaling pathway	1	1	0	0	0	0	0
stress-activated protein kinase signaling cascade	1	1	0	0	0	0	0
regulation of spindle assembly	1	1	0	0	0	0	0
regulation of mitotic spindle assembly	1	1	0	0	0	0	0
ESCRT complex disassembly	1	1	0	0	0	0	0
ESCRT III complex disassembly	1	1	0	0	0	0	0
tRNA metabolic process	1	1	0	0	0	0	0
negative regulation of actin filament depolymerization	1	1	0	0	0	0	0
regulation of actin filament-based process	1	1	0	0	0	0	0
positive regulation of cellular component biogenesis	1	1	0	0	0	0	0
positive regulation of molecular function	1	0	0	0	0	0	1
protein catabolic process	1	1	0	0	0	0	0
positive regulation of telomere maintenance via telomerase	1	1	0	0	0	0	0
protein localization to cell periphery	1	1	0	0	0	0	0
striated muscle hypertrophy	1	1	0	0	0	0	0
positive regulation of actin filament polymerization	1	1	0	0	0	0	0
pyrimidine-containing compound metabolic process	1	1	0	0	0	0	0
regulation of intracellular transport	1	1	0	0	0	0	0
non-membrane-bounded organelle assembly	1	1	0	0	0	0	0
macromolecule modification	1	1	0	0	0	0	0
stress-activated MAPK cascade	1	1	0	0	0	0	0
homotypic cell-cell adhesion	1	1	0	0	0	0	0
axon regeneration	1	1	0	0	0	0	0
mitotic cell cycle process	1	1	0	0	0	0	0
actin filament capping	1	1	0	0	0	0	0
regulation of actin cytoskeleton organization	1	1	0	0	0	0	0
mitotic cell cycle	1	1	0	0	0	0	0
regulation of cytoskeleton organization	1	1	0	0	0	0	0
regulation of cell migration	1	0	0	0	0	1	0
endomembrane system organization	1	1	0	0	0	0	0
positive regulation of cytoskeleton organization	1	1	0	0	0	0	0
programmed cell death	1	0	1	0	0	0	0
positive regulation of cell motility	1	0	0	0	0	1	0
protein autophosphorylation	1	1	0	0	0	0	0
cytoskeleton organization	1	1	0	0	0	0	0
cellular protein modification process	1	1	0	0	0	0	0
protein modification process	1	1	0	0	0	0	0
positive regulation of cardiac muscle hypertrophy	1	1	0	0	0	0	0
positive regulation of muscle hypertrophy	1	1	0	0	0	0	0
negative regulation of signal transduction	1	0	1	0	0	0	0
positive regulation of cellular component movement	1	0	0	0	0	1	0
cytokinesis	1	1	0	0	0	0	0
muscle hypertrophy	1	1	0	0	0	0	0
regulation of protein localization to nucleus	1	1	0	0	0	0	0
fatty acid beta-oxidation	1	1	0	0	0	0	0
positive regulation of transport	1	1	0	0	0	0	0
regulation of cell-matrix adhesion	1	1	0	0	0	0	0
regulation of signaling	1	1	0	0	0	0	0
apoptotic process	1	0	1	0	0	0	0
membrane organization	1	1	0	0	0	0	0
positive regulation of defense response	1	0	0	0	1	0	0
cytoskeleton-dependent cytokinesis	1	1	0	0	0	0	0
regulation of cell motility	1	0	0	0	0	1	0
positive regulation of establishment of protein localization	1	1	0	0	0	0	0
regulation of signal transduction	1	1	0	0	0	0	0
midbody abscission	1	1	0	0	0	0	0
cellular protein catabolic process	1	1	0	0	0	0	0
cytokinetic process	1	1	0	0	0	0	0
multivesicular body sorting pathway	1	1	0	0	0	0	0
fatty acid transport	1	1	0	0	0	0	0
cellular protein complex disassembly	1	1	0	0	0	0	0
regulation of cell communication	1	1	0	0	0	0	0
cardiac muscle hypertrophy	1	1	0	0	0	0	0
cell-matrix adhesion	1	1	0	0	0	0	0
positive regulation of locomotion	1	0	0	0	0	1	0
cytosolic transport	1	1	0	0	0	0	0
ERBB signaling pathway	1	1	0	0	0	0	0
proteolysis involved in cellular protein catabolic process	1	1	0	0	0	0	0
post-Golgi vesicle-mediated transport	1	1	0	0	0	0	0
nuclear membrane organization	1	1	0	0	0	0	0
cell death	1	0	1	0	0	0	0
regulation of vesicle-mediated transport	1	1	0	0	0	0	0
enzyme linked receptor protein signaling pathway	1	1	0	0	0	0	0
regulation of peptidase activity	1	0	0	1	0	0	0
regulation of cellular component movement	1	0	0	0	0	1	0
positive regulation of protein-containing complex assembly	1	1	0	0	0	0	0
regulation of extrinsic apoptotic signaling pathway	1	1	0	0	0	0	0
positive regulation of supramolecular fiber organization	1	1	0	0	0	0	0
positive regulation of viral process	1	1	0	0	0	0	0
response to hormone	1	0	1	0	0	0	0
regulation of locomotion	1	0	0	0	0	1	0
actin nucleation	1	1	0	0	0	0	0
protein localization to vacuole	1	1	0	0	0	0	0
tumor necrosis factor-mediated signaling pathway	1	1	0	0	0	0	0
response to vitamin	0	0	1	1	0	0	0
response to nutrient	0	0	1	1	0	0	0
positive regulation of cell projection organization	0	1	0	0	0	1	0
regulation of cell morphogenesis	0	1	0	0	0	0	1
positive regulation of axonogenesis	0	1	0	0	0	1	0
small GTPase mediated signal transduction	0	1	0	0	0	1	0
regulation of cell projection organization	0	1	0	0	0	1	0
cell-cell adhesion	0	1	0	1	0	0	0
developmental process	0	1	0	1	0	0	0
regulation of plasma membrane bounded cell projection organization	0	1	0	0	0	1	0
positive regulation of neurogenesis	0	1	0	0	0	1	0
regulation of cell shape	0	1	0	0	0	0	1
extracellular matrix organization	0	0	0	1	0	1	0
extracellular structure organization	0	0	0	1	0	1	0
external encapsulating structure organization	0	0	0	1	0	1	0
system development	0	0	0	1	0	1	0
chemotaxis	0	0	0	1	0	1	0
taxis	0	0	0	1	0	1	0
axon development	0	0	0	1	0	1	0
multicellular organism development	0	0	0	1	0	1	0
axonogenesis	0	0	0	1	0	1	0
neuron recognition	0	0	0	1	0	1	0
positive regulation of regulatory T cell differentiation	0	0	0	1	0	1	0
axon guidance	0	0	0	1	0	1	0
neuron projection guidance	0	0	0	1	0	1	0
antimicrobial humoral immune response mediated by antimicrobial peptide	0	0	0	1	1	0	0
acute inflammatory response	0	0	0	1	1	0	0
regulation of leukocyte proliferation	0	0	0	1	1	0	0
anatomical structure development	0	0	0	1	0	1	0
regulation of fibrinolysis	0	0	0	1	1	0	0
antimicrobial humoral response	0	0	0	1	1	0	0
leukocyte proliferation	0	0	0	1	1	0	0
cell morphogenesis involved in neuron differentiation	0	0	0	1	0	1	0
negative regulation of mononuclear cell proliferation	0	0	0	1	1	0	0
negative regulation of interleukin-2 production	0	0	0	1	1	0	0
negative regulation of leukocyte proliferation	0	0	0	1	1	0	0
regulation of mononuclear cell proliferation	0	0	0	1	1	0	0
regulation of leukocyte cell-cell adhesion	0	0	0	1	1	0	0
negative regulation of cell-cell adhesion	0	0	0	1	1	0	0
trans-synaptic signaling, modulating synaptic transmission	0	0	0	1	0	1	0
complement activation, alternative pathway	0	0	0	1	0	1	0
homophilic cell adhesion via plasma membrane adhesion molecules	0	0	0	1	0	1	0
generation of neurons	0	0	0	1	0	1	0
humoral immune response mediated by circulating immunoglobulin	0	0	0	1	1	0	0
cell differentiation	0	0	0	1	0	1	0
regulation of lymphocyte proliferation	0	0	0	1	1	0	0
neuron projection morphogenesis	0	0	0	1	0	1	0
lymphocyte proliferation	0	0	0	1	0	0	1
cell projection morphogenesis	0	0	0	1	0	1	0
regulation of leukocyte activation	0	0	0	1	1	0	0
neurogenesis	0	0	0	1	0	1	0
nervous system development	0	0	0	1	0	1	0
plasma membrane bounded cell projection morphogenesis	0	0	0	1	0	1	0
positive regulation of synapse assembly	0	0	0	1	0	0	1
positive regulation of leukocyte proliferation	0	0	0	1	1	0	0
cellular response to tumor necrosis factor	0	0	0	1	0	0	1
protein-lipid complex remodeling	0	0	0	1	1	0	0
plasma lipoprotein particle remodeling	0	0	0	1	1	0	0
regulation of defense response to virus by host	0	0	0	1	1	0	0
pattern recognition receptor signaling pathway	0	0	0	0	1	0	1
positive regulation of type I interferon production	0	0	0	0	1	0	1
positive regulation of pattern recognition receptor signaling pathway	0	0	0	0	1	0	1
signal transduction	0	0	0	0	0	1	1
cellular response to virus	0	0	0	0	1	0	1
negative regulation of viral process	0	0	0	0	1	0	1
hemopoiesis	0	0	0	0	1	0	1
regulation of pattern recognition receptor signaling pathway	0	0	0	0	1	0	1
positive regulation of interferon-beta production	0	0	0	0	1	0	1
regulation of neurogenesis	0	0	0	0	0	1	1
hematopoietic or lymphoid organ development	0	0	0	0	1	0	1
cell communication	0	0	0	0	0	1	1
T cell differentiation involved in immune response	0	0	0	0	1	0	1
gliogenesis	0	0	0	0	0	1	1
immune system development	0	0	0	0	1	0	1
regulation of type I interferon production	0	0	0	0	1	0	1
type I interferon production	0	0	0	0	1	0	1
immune response-regulating signaling pathway	0	0	0	0	1	0	1
regulation of blood coagulation	0	0	0	0	1	0	1
regulation of T cell mediated immunity	0	0	0	0	1	0	1
glial cell differentiation	0	0	0	0	0	1	1
regulation of leukocyte mediated cytotoxicity	0	0	0	0	1	0	1
regulation of hemostasis	0	0	0	0	1	0	1
signaling	0	0	0	0	0	1	1
ear development	0	0	0	0	0	1	1
regulation of extracellular matrix organization	0	0	0	0	0	1	1
response to type I interferon	0	0	0	0	1	0	1
interferon-beta production	0	0	0	0	1	0	1
regulation of interferon-beta production	0	0	0	0	1	0	1
regulation of erythrocyte differentiation	0	0	0	0	1	0	1
positive regulation of response to external stimulus	0	0	0	0	1	0	1
T cell differentiation	0	0	0	0	1	0	1
leukocyte activation	0	0	0	0	1	0	1
cell activation	0	0	0	0	1	0	1
regulation of cell killing	0	0	0	0	1	0	1
positive regulation of leukocyte mediated cytotoxicity	0	0	0	0	1	0	1
positive regulation of tumor necrosis factor production	0	0	0	0	1	0	1
regulation of myeloid cell differentiation	0	0	0	0	1	0	1
positive regulation of tumor necrosis factor superfamily cytokine production	0	0	0	0	1	0	1
positive regulation of NIK/NF-kappaB signaling	0	0	0	0	1	0	1
positive regulation of cell killing	0	0	0	0	1	0	1
positive regulation of cytokine production involved in immune response	0	0	0	0	0	1	1
response to molecule of bacterial origin	0	0	0	0	1	0	1
biological process involved in interaction with host	0	0	0	0	0	1	1
regulation of wound healing	0	0	0	0	1	0	1
regulation of NIK/NF-kappaB signaling	0	0	0	0	1	0	1
leukocyte migration	0	0	0	0	1	0	1
negative regulation of wound healing	0	0	0	0	1	0	1
positive regulation of leukocyte chemotaxis	0	0	0	0	1	1	0
regulation of lymphocyte differentiation	0	0	0	0	1	1	0
negative regulation of leukocyte differentiation	0	0	0	0	1	1	0
negative regulation of hemopoiesis	0	0	0	0	1	1	0
regulation of leukocyte differentiation	0	0	0	0	1	1	0
negative regulation of interferon-gamma production	0	0	0	0	1	1	0
regulation of macrophage differentiation	0	0	0	0	1	1	0
B cell mediated immunity	0	0	0	0	1	1	0
leukocyte chemotaxis	0	0	0	0	1	1	0
regulation of T cell differentiation	0	0	0	0	1	1	0
muscle system process	1	0	0	0	0	0	0
nitrogen compound metabolic process	1	0	0	0	0	0	0
response to peptide	1	0	0	0	0	0	0
response to peptide hormone	1	0	0	0	0	0	0
response to oxygen-containing compound	1	0	0	0	0	0	0
cellular response to oxidative stress	1	0	0	0	0	0	0
primary metabolic process	1	0	0	0	0	0	0
cellular macromolecule metabolic process	1	0	0	0	0	0	0
catabolic process	1	0	0	0	0	0	0
response to oxidative stress	1	0	0	0	0	0	0
response to organonitrogen compound	1	0	0	0	0	0	0
cellular response to organonitrogen compound	1	0	0	0	0	0	0
regulation of catalytic activity	1	0	0	0	0	0	0
negative regulation of protein catabolic process	1	0	0	0	0	0	0
regulation of protein catabolic process	1	0	0	0	0	0	0
regulation of fatty acid transport	1	0	0	0	0	0	0
cellular metabolic process	1	0	0	0	0	0	0
negative regulation of metabolic process	1	0	0	0	0	0	0
macromolecule metabolic process	1	0	0	0	0	0	0
regulation of proteolysis	1	0	0	0	0	0	0
regulation of cellular protein catabolic process	1	0	0	0	0	0	0
regulation of proteolysis involved in cellular protein catabolic process	1	0	0	0	0	0	0
regulation of nitrogen compound metabolic process	1	0	0	0	0	0	0
organic substance metabolic process	1	0	0	0	0	0	0
muscle adaptation	1	0	0	0	0	0	0
negative regulation of macromolecule metabolic process	1	0	0	0	0	0	0
translational initiation	1	0	0	0	0	0	0
negative regulation of translation	1	0	0	0	0	0	0
regulation of early endosome to late endosome transport	1	0	0	0	0	0	0
mitochondrial RNA metabolic process	1	0	0	0	0	0	0
response to nitrogen compound	1	0	0	0	0	0	0
regulation of protein transport	1	0	0	0	0	0	0
negative regulation of cellular amide metabolic process	1	0	0	0	0	0	0
regulation of ubiquitin-dependent protein catabolic process	1	0	0	0	0	0	0
negative regulation of cellular metabolic process	1	0	0	0	0	0	0
regulation of cellular catabolic process	1	0	0	0	0	0	0
cytoplasmic translation	1	0	0	0	0	0	0
response to endogenous stimulus	1	0	0	0	0	0	0
response to interleukin-7	1	0	0	0	0	0	0
cellular response to interleukin-7	1	0	0	0	0	0	0
viral genome replication	1	0	0	0	0	0	0
organ or tissue specific immune response	1	0	0	0	0	0	0
regulation of protein phosphorylation	1	0	0	0	0	0	0
regulation of macromolecule metabolic process	1	0	0	0	0	0	0
metabolic process	1	0	0	0	0	0	0
establishment of protein localization to extracellular region	1	0	0	0	0	0	0
regulation of primary metabolic process	1	0	0	0	0	0	0
regulation of cellular metabolic process	1	0	0	0	0	0	0
positive regulation of gene silencing by miRNA	1	0	0	0	0	0	0
organonitrogen compound catabolic process	1	0	0	0	0	0	0
negative regulation of hormone secretion	1	0	0	0	0	0	0
protein secretion	1	0	0	0	0	0	0
muscle contraction	1	0	0	0	0	0	0
regulation of cellular response to stress	1	0	0	0	0	0	0
positive regulation of cellular protein metabolic process	1	0	0	0	0	0	0
cellular modified amino acid biosynthetic process	1	0	0	0	0	0	0
cellular modified amino acid metabolic process	1	0	0	0	0	0	0
organic substance catabolic process	1	0	0	0	0	0	0
negative regulation of nitrogen compound metabolic process	1	0	0	0	0	0	0
cellular macromolecule catabolic process	1	0	0	0	0	0	0
regulation of muscle system process	1	0	0	0	0	0	0
cellular response to organic cyclic compound	1	0	0	0	0	0	0
protein localization to extracellular region	1	0	0	0	0	0	0
innate immune response in mucosa	1	0	0	0	0	0	0
interleukin-6-mediated signaling pathway	1	0	0	0	0	0	0
regulation of catabolic process	1	0	0	0	0	0	0
regulation of icosanoid secretion	1	0	0	0	0	0	0
reactive oxygen species metabolic process	1	0	0	0	0	0	0
macromolecule catabolic process	1	0	0	0	0	0	0
T cell selection	1	0	0	0	0	0	0
positive regulation of cellular protein localization	1	0	0	0	0	0	0
gene silencing by miRNA	1	0	0	0	0	0	0
modification-dependent macromolecule catabolic process	1	0	0	0	0	0	0
negative regulation of intracellular signal transduction	1	0	0	0	0	0	0
osteoblast proliferation	1	0	0	0	0	0	0
regulation of osteoblast proliferation	1	0	0	0	0	0	0
regulation of cytoplasmic transport	1	0	0	0	0	0	0
gene expression	1	0	0	0	0	0	0
mucosal immune response	1	0	0	0	0	0	0
positive regulation of posttranscriptional gene silencing	1	0	0	0	0	0	0
regulation of proteasomal protein catabolic process	1	0	0	0	0	0	0
regulation of phosphorylation	1	0	0	0	0	0	0
mitochondrial gene expression	1	0	0	0	0	0	0
reactive oxygen species biosynthetic process	1	0	0	0	0	0	0
phosphatidylinositol-mediated signaling	1	0	0	0	0	0	0
inositol lipid-mediated signaling	1	0	0	0	0	0	0
kidney epithelium development	1	0	0	0	0	0	0
mesenchymal to epithelial transition involved in metanephros morphogenesis	1	0	0	0	0	0	0
protein trimerization	1	0	0	0	0	0	0
metanephric renal vesicle morphogenesis	1	0	0	0	0	0	0
modification-dependent protein catabolic process	1	0	0	0	0	0	0
apoptotic signaling pathway	1	0	0	0	0	0	0
positive regulation of T-helper 1 type immune response	1	0	0	0	0	0	0
CD4-positive, alpha-beta T cell cytokine production	1	0	0	0	0	0	0
interleukin-1-mediated signaling pathway	1	0	0	0	0	0	0
regulation of metabolic process	1	0	0	0	0	0	0
cellular response to alcohol	1	0	0	0	0	0	0
response to epidermal growth factor	1	0	0	0	0	0	0
small molecule metabolic process	1	0	0	0	0	0	0
regulation of cell growth	1	0	0	0	0	0	0
regulation of phosphatidylinositol 3-kinase signaling	1	0	0	0	0	0	0
RNA processing	1	0	0	0	0	0	0
mRNA polyadenylation	1	0	0	0	0	0	0
RNA polyadenylation	1	0	0	0	0	0	0
mesenchymal to epithelial transition	1	0	0	0	0	0	0
positive regulation of fatty acid transport	1	0	0	0	0	0	0
regulation of muscle adaptation	1	0	0	0	0	0	0
regulation of growth	1	0	0	0	0	0	0
regulation of secretion by cell	1	0	0	0	0	0	0
posttranscriptional gene silencing	1	0	0	0	0	0	0
post-transcriptional gene silencing by RNA	1	0	0	0	0	0	0
growth	1	0	0	0	0	0	0
nitric oxide biosynthetic process	1	0	0	0	0	0	0
regulation of chemokine production	1	0	0	0	0	0	0
ureteric bud development	1	0	0	0	0	0	0
mesonephric epithelium development	1	0	0	0	0	0	0
mesonephric tubule development	1	0	0	0	0	0	0
regulation of apoptotic signaling pathway	1	0	0	0	0	0	0
negative regulation of tumor necrosis factor production	1	0	0	0	0	0	0
regulation of gene silencing by miRNA	1	0	0	0	0	0	0
physiological muscle hypertrophy	1	0	0	0	0	0	0
physiological cardiac muscle hypertrophy	1	0	0	0	0	0	0
peptidyl-tyrosine autophosphorylation	1	0	0	0	0	0	0
cell growth involved in cardiac muscle cell development	1	0	0	0	0	0	0
cellular response to stress	1	0	0	0	0	0	0
negative regulation of tumor necrosis factor superfamily cytokine production	1	0	0	0	0	0	0
phosphatidylinositol 3-kinase signaling	1	0	0	0	0	0	0
regulation of reactive oxygen species metabolic process	1	0	0	0	0	0	0
heart process	1	0	0	0	0	0	0
mitotic nuclear division	1	0	0	0	0	0	0
regulation of ossification	0	0	1	0	0	0	0
smoothened signaling pathway	0	0	1	0	0	0	0
bone remodeling	0	0	1	0	0	0	0
peptidyl-threonine phosphorylation	0	0	1	0	0	0	0
peptidyl-threonine modification	0	0	1	0	0	0	0
response to steroid hormone	0	0	1	0	0	0	0
cellular response to radiation	0	0	1	0	0	0	0
positive regulation of apoptotic process	0	0	1	0	0	0	0
liver development	0	0	1	0	0	0	0
gland morphogenesis	0	0	1	0	0	0	0
hepaticobiliary system development	0	0	1	0	0	0	0
positive regulation of programmed cell death	0	0	1	0	0	0	0
developmental growth	0	0	1	0	0	0	0
positive regulation of cell death	0	0	1	0	0	0	0
response to ketone	0	0	1	0	0	0	0
regulation of MAP kinase activity	0	0	1	0	0	0	0
ossification	0	0	1	0	0	0	0
response to xenobiotic stimulus	0	0	1	0	0	0	0
gland development	0	0	1	0	0	0	0
positive regulation of epithelial cell proliferation	0	0	1	0	0	0	0
regeneration	0	0	1	0	0	0	0
cellular process involved in reproduction in multicellular organism	0	0	1	0	0	0	0
rhythmic process	0	0	1	0	0	0	0
cellular response to abiotic stimulus	0	0	1	0	0	0	0
cellular response to environmental stimulus	0	0	1	0	0	0	0
mesenchyme development	0	0	1	0	0	0	0
vesicle-mediated transport	0	1	0	0	0	0	0
endocytosis	0	1	0	0	0	0	0
regulation of receptor-mediated endocytosis	0	1	0	0	0	0	0
regulation of substrate adhesion-dependent cell spreading	0	1	0	0	0	0	0
positive regulation of substrate adhesion-dependent cell spreading	0	1	0	0	0	0	0
negative regulation of lipid transport	0	1	0	0	0	0	0
vesicle organization	0	1	0	0	0	0	0
regulation of cell morphogenesis involved in differentiation	0	1	0	0	0	0	0
regulation of endocytosis	0	1	0	0	0	0	0
I-kappaB kinase/NF-kappaB signaling	0	1	0	0	0	0	0
Golgi vesicle transport	0	1	0	0	0	0	0
regulation of platelet activation	0	1	0	0	0	0	0
positive regulation of cell morphogenesis involved in differentiation	0	1	0	0	0	0	0
regulation of plasma lipoprotein particle levels	0	1	0	0	0	0	0
vacuolar transport	0	1	0	0	0	0	0
substrate adhesion-dependent cell spreading	0	1	0	0	0	0	0
positive regulation of viral life cycle	0	1	0	0	0	0	0
late endosome to vacuole transport	0	1	0	0	0	0	0
Arp2/3 complex-mediated actin nucleation	0	1	0	0	0	0	0
Fc-epsilon receptor signaling pathway	0	1	0	0	0	0	0
positive regulation of macrophage derived foam cell differentiation	0	1	0	0	0	0	0
regulation of I-kappaB kinase/NF-kappaB signaling	0	1	0	0	0	0	0
protein depolymerization	0	1	0	0	0	0	0
organelle localization	0	1	0	0	0	0	0
establishment of organelle localization	0	1	0	0	0	0	0
protein polymerization	0	1	0	0	0	0	0
regulation of platelet aggregation	0	1	0	0	0	0	0
regulation of protein-containing complex disassembly	0	1	0	0	0	0	0
platelet formation	0	1	0	0	0	0	0
platelet morphogenesis	0	1	0	0	0	0	0
response to ethanol	0	1	0	0	0	0	0
cellular response to extracellular stimulus	0	1	0	0	0	0	0
positive regulation of exosomal secretion	0	1	0	0	0	0	0
regulation of centrosome duplication	0	1	0	0	0	0	0
podosome assembly	0	1	0	0	0	0	0
exosomal secretion	0	1	0	0	0	0	0
negative regulation of NIK/NF-kappaB signaling	0	1	0	0	0	0	0
regulation of body fluid levels	0	1	0	0	0	0	0
activation of innate immune response	0	1	0	0	0	0	0
cellular response to external stimulus	0	1	0	0	0	0	0
regulation of tumor necrosis factor-mediated signaling pathway	0	1	0	0	0	0	0
regulation of superoxide metabolic process	0	1	0	0	0	0	0
spindle assembly	0	1	0	0	0	0	0
positive regulation of receptor-mediated endocytosis	0	1	0	0	0	0	0
positive regulation of telomere maintenance	0	1	0	0	0	0	0
negative regulation of phosphorus metabolic process	0	1	0	0	0	0	0
regulation of sodium ion transport	0	1	0	0	0	0	0
positive regulation of fibroblast growth factor receptor signaling pathway	0	1	0	0	0	0	0
viral release from host cell	0	1	0	0	0	0	0
exit from host	0	1	0	0	0	0	0
exit from host cell	0	1	0	0	0	0	0
cell junction organization	0	1	0	0	0	0	0
regulation of protein localization to membrane	0	1	0	0	0	0	0
negative regulation of cytoskeleton organization	0	1	0	0	0	0	0
fibroblast growth factor receptor signaling pathway	0	1	0	0	0	0	0
negative regulation of phosphate metabolic process	0	1	0	0	0	0	0
positive regulation of organelle assembly	0	1	0	0	0	0	0
neuron projection regeneration	0	1	0	0	0	0	0
regulation of actin nucleation	0	1	0	0	0	0	0
extracellular exosome biogenesis	0	1	0	0	0	0	0
extracellular vesicle biogenesis	0	1	0	0	0	0	0
regulation of protein depolymerization	0	1	0	0	0	0	0
positive regulation of I-kappaB kinase/NF-kappaB signaling	0	1	0	0	0	0	0
nuclear membrane reassembly	0	1	0	0	0	0	0
fatty acid beta-oxidation using acyl-CoA oxidase	0	1	0	0	0	0	0
Ras protein signal transduction	0	1	0	0	0	0	0
fatty acid catabolic process	0	1	0	0	0	0	0
stimulatory C-type lectin receptor signaling pathway	0	1	0	0	0	0	0
regulation of podosome assembly	0	1	0	0	0	0	0
regulation of exosomal secretion	0	1	0	0	0	0	0
response to lectin	0	1	0	0	0	0	0
cellular response to lectin	0	1	0	0	0	0	0
megakaryocyte development	0	1	0	0	0	0	0
ubiquitin-dependent protein catabolic process via the multivesicular body sorting pathway	0	1	0	0	0	0	0
positive regulation of podosome assembly	0	1	0	0	0	0	0
MAPK cascade	0	1	0	0	0	0	0
spindle organization	0	1	0	0	0	0	0
negative regulation of protein depolymerization	0	1	0	0	0	0	0
protein import into nucleus	0	1	0	0	0	0	0
positive regulation of endocytosis	0	1	0	0	0	0	0
hyaluronan metabolic process	0	1	0	0	0	0	0
cell-cell junction organization	0	1	0	0	0	0	0
actin filament bundle assembly	0	1	0	0	0	0	0
actin filament bundle organization	0	1	0	0	0	0	0
lamellipodium organization	0	1	0	0	0	0	0
import into nucleus	0	1	0	0	0	0	0
receptor internalization	0	1	0	0	0	0	0
regulation of homotypic cell-cell adhesion	0	1	0	0	0	0	0
actomyosin structure organization	0	1	0	0	0	0	0
negative regulation of lipid localization	0	1	0	0	0	0	0
low-density lipoprotein particle clearance	0	1	0	0	0	0	0
toxin transport	0	1	0	0	0	0	0
ribonucleoside triphosphate metabolic process	0	1	0	0	0	0	0
cell cycle	0	1	0	0	0	0	0
negative regulation of protein modification process	0	1	0	0	0	0	0
positive regulation of protein polymerization	0	1	0	0	0	0	0
mitotic spindle assembly	0	1	0	0	0	0	0
regulation of cell death	0	1	0	0	0	0	0
chronic inflammatory response	0	1	0	0	0	0	0
regulation of superoxide anion generation	0	1	0	0	0	0	0
regulation of centrosome cycle	0	1	0	0	0	0	0
arachidonic acid secretion	0	1	0	0	0	0	0
postsynaptic signal transduction	0	1	0	0	0	0	0
arachidonate transport	0	1	0	0	0	0	0
regulation of receptor internalization	0	1	0	0	0	0	0
plasma lipoprotein particle clearance	0	1	0	0	0	0	0
positive regulation of chromosome organization	0	1	0	0	0	0	0
integrin-mediated signaling pathway	0	1	0	0	0	0	0
cellular response to starvation	0	1	0	0	0	0	0
nucleoside triphosphate biosynthetic process	0	1	0	0	0	0	0
cellular response to nutrient levels	0	1	0	0	0	0	0
negative regulation of phosphorylation	0	1	0	0	0	0	0
innate immune response activating cell surface receptor signaling pathway	0	1	0	0	0	0	0
establishment of epithelial cell polarity	0	1	0	0	0	0	0
negative regulation of ERBB signaling pathway	0	1	0	0	0	0	0
autophagosome assembly	0	1	0	0	0	0	0
regulation of mast cell degranulation	0	1	0	0	0	0	0
centrosome duplication	0	1	0	0	0	0	0
negative regulation of cell death	0	1	0	0	0	0	0
mitotic spindle organization	0	1	0	0	0	0	0
cell cycle process	0	1	0	0	0	0	0
mitotic nuclear membrane reassembly	0	1	0	0	0	0	0
protein transport within lipid bilayer	0	1	0	0	0	0	0
early endosome to Golgi transport	0	1	0	0	0	0	0
embryonic foregut morphogenesis	0	1	0	0	0	0	0
embryonic neurocranium morphogenesis	0	1	0	0	0	0	0
regulation of protein K48-linked ubiquitination	0	1	0	0	0	0	0
regulation of arachidonic acid secretion	0	1	0	0	0	0	0
mitotic nuclear membrane organization	0	1	0	0	0	0	0
protein localization to nuclear body	0	1	0	0	0	0	0
protein localization to ciliary membrane	0	1	0	0	0	0	0
positive regulation of protein localization to chromosome, telomeric region	0	1	0	0	0	0	0
positive regulation of establishment of protein localization to telomere	0	1	0	0	0	0	0
protein localization to Cajal body	0	1	0	0	0	0	0
regulation of protein localization to Cajal body	0	1	0	0	0	0	0
positive regulation of protein localization to Cajal body	0	1	0	0	0	0	0
protein localization to nucleoplasm	0	1	0	0	0	0	0
regulation of type B pancreatic cell development	0	1	0	0	0	0	0
regulation of transmembrane transport	0	1	0	0	0	0	0
chemical homeostasis	0	0	0	1	0	0	0
tube development	0	0	0	1	0	0	0
extracellular matrix disassembly	0	0	0	1	0	0	0
negative regulation of peptidase activity	0	0	0	1	0	0	0
collagen metabolic process	0	0	0	1	0	0	0
negative regulation of endopeptidase activity	0	0	0	1	0	0	0
negative regulation of hydrolase activity	0	0	0	1	0	0	0
bone growth	0	0	0	1	0	0	0
regulation of activated T cell proliferation	0	0	0	1	0	0	0
response to cadmium ion	0	0	0	1	0	0	0
anatomical structure morphogenesis	0	0	0	1	0	0	0
response to vitamin A	0	0	0	1	0	0	0
negative regulation of proteolysis	0	0	0	1	0	0	0
collagen fibril organization	0	0	0	1	0	0	0
modulation of process of other organism	0	0	0	1	0	0	0
regulation of hydrolase activity	0	0	0	1	0	0	0
regulation of T cell proliferation	0	0	0	1	0	0	0
collagen catabolic process	0	0	0	1	0	0	0
regulation of tissue remodeling	0	0	0	1	0	0	0
cell-cell adhesion via plasma-membrane adhesion molecules	0	0	0	1	0	0	0
metal ion homeostasis	0	0	0	1	0	0	0
regulation of humoral immune response	0	0	0	1	0	0	0
activated T cell proliferation	0	0	0	1	0	0	0
cellular metal ion homeostasis	0	0	0	1	0	0	0
tube morphogenesis	0	0	0	1	0	0	0
negative regulation of muscle cell apoptotic process	0	0	0	1	0	0	0
response to extracellular stimulus	0	0	0	1	0	0	0
neutrophil mediated cytotoxicity	0	0	0	1	0	0	0
neutrophil-mediated killing of symbiont cell	0	0	0	1	0	0	0
regulation of endopeptidase activity	0	0	0	1	0	0	0
interleukin-5 production	0	0	0	1	0	0	0
regulation of interleukin-5 production	0	0	0	1	0	0	0
biological process involved in interaction with symbiont	0	0	0	1	0	0	0
killing by host of symbiont cells	0	0	0	1	0	0	0
killing of cells in other organism involved in symbiotic interaction	0	0	0	1	0	0	0
killing of cells of other organism	0	0	0	1	0	0	0
cation homeostasis	0	0	0	1	0	0	0
mammary gland morphogenesis	0	0	0	1	0	0	0
negative regulation of lymphocyte proliferation	0	0	0	1	0	0	0
receptor signaling pathway via STAT	0	0	0	1	0	0	0
ion homeostasis	0	0	0	1	0	0	0
positive regulation of T cell proliferation	0	0	0	1	0	0	0
antibacterial peptide production	0	0	0	1	0	0	0
negative regulation of interleukin-5 production	0	0	0	1	0	0	0
keratinocyte apoptotic process	0	0	0	1	0	0	0
regulation of keratinocyte apoptotic process	0	0	0	1	0	0	0
homeostatic process	0	0	0	1	0	0	0
blood vessel morphogenesis	0	0	0	1	0	0	0
inorganic ion homeostasis	0	0	0	1	0	0	0
angiogenesis	0	0	0	1	0	0	0
lymphocyte chemotaxis	0	0	0	1	0	0	0
blood vessel development	0	0	0	1	0	0	0
response to nutrient levels	0	0	0	1	0	0	0
monocyte chemotaxis	0	0	0	1	0	0	0
low-density lipoprotein particle remodeling	0	0	0	1	0	0	0
positive regulation of cell adhesion	0	0	0	1	0	0	0
plasma lipoprotein particle oxidation	0	0	0	1	0	0	0
positive regulation of keratinocyte apoptotic process	0	0	0	1	0	0	0
positive regulation of activated T cell proliferation	0	0	0	1	0	0	0
cellular response to interferon-gamma	0	0	0	1	0	0	0
cellular cation homeostasis	0	0	0	1	0	0	0
receptor signaling pathway via JAK-STAT	0	0	0	1	0	0	0
interleukin-2 production	0	0	0	1	0	0	0
regulation of interleukin-2 production	0	0	0	1	0	0	0
vasculature development	0	0	0	1	0	0	0
positive regulation of humoral immune response	0	0	0	1	0	0	0
endochondral bone growth	0	0	0	1	0	0	0
cellular carbohydrate biosynthetic process	0	0	0	1	0	0	0
organ growth	0	0	0	1	0	0	0
positive regulation of ERK1 and ERK2 cascade	0	0	0	1	0	0	0
cellular divalent inorganic cation homeostasis	0	0	0	1	0	0	0
T cell proliferation	0	0	0	1	0	0	0
calcium ion homeostasis	0	0	0	1	0	0	0
cellular calcium ion homeostasis	0	0	0	1	0	0	0
divalent inorganic cation homeostasis	0	0	0	1	0	0	0
transition metal ion transport	0	0	0	1	0	0	0
regulation of defense response to virus	0	0	0	1	0	0	0
detection of chemical stimulus involved in sensory perception of bitter taste	0	0	0	1	0	0	0
detection of chemical stimulus involved in sensory perception of taste	0	0	0	1	0	0	0
negative regulation of fibrinolysis	0	0	0	1	0	0	0
cellular ion homeostasis	0	0	0	1	0	0	0
collagen-activated tyrosine kinase receptor signaling pathway	0	0	0	1	0	0	0
neutrophil-mediated killing of bacterium	0	0	0	1	0	0	0
positive regulation of defense response to virus by host	0	0	0	1	0	0	0
negative regulation of interleukin-1 beta production	0	0	0	1	0	0	0
response to zinc ion	0	0	0	1	0	0	0
negative regulation of cell development	0	0	0	0	0	0	1
positive regulation of DNA-binding transcription factor activity	0	0	0	0	0	0	1
negative regulation of neurogenesis	0	0	0	0	0	0	1
negative regulation of nervous system development	0	0	0	0	0	0	1
cytoplasmic pattern recognition receptor signaling pathway	0	0	0	0	0	0	1
viral entry into host cell	0	0	0	0	0	0	1
positive regulation of NF-kappaB transcription factor activity	0	0	0	0	0	0	1
cellular response to stimulus	0	0	0	0	0	0	1
entry into host	0	0	0	0	0	0	1
regulation of signaling receptor activity	0	0	0	0	0	0	1
response to heat	0	0	0	0	0	0	1
regulation of neurotransmitter receptor activity	0	0	0	0	0	0	1
myeloid leukocyte mediated immunity	0	0	0	0	0	0	1
T cell mediated immunity	0	0	0	0	0	0	1
positive regulation of adaptive immune response based on somatic recombination of immune receptors built from immunoglobulin superfamily domains	0	0	0	0	0	0	1
positive regulation of T cell mediated immunity	0	0	0	0	0	0	1
receptor clustering	0	0	0	0	0	0	1
B cell proliferation	0	0	0	0	0	0	1
regulation of myeloid leukocyte mediated immunity	0	0	0	0	0	0	1
movement in host environment	0	0	0	0	0	0	1
positive regulation of adaptive immune response	0	0	0	0	0	0	1
spinal cord development	0	0	0	0	0	0	1
response to tumor necrosis factor	0	0	0	0	0	0	1
alpha-beta T cell activation involved in immune response	0	0	0	0	0	0	1
alpha-beta T cell differentiation involved in immune response	0	0	0	0	0	0	1
CD4-positive, alpha-beta T cell differentiation involved in immune response	0	0	0	0	0	0	1
regulation of DNA-binding transcription factor activity	0	0	0	0	0	0	1
ear morphogenesis	0	0	0	0	0	0	1
regulation of B cell proliferation	0	0	0	0	0	0	1
interleukin-10 production	0	0	0	0	0	0	1
regulation of interleukin-10 production	0	0	0	0	0	0	1
protein processing	0	0	0	0	0	0	1
CD4-positive, alpha-beta T cell differentiation	0	0	0	0	0	0	1
positive regulation of macromolecule metabolic process	0	0	0	0	0	0	1
response to temperature stimulus	0	0	0	0	0	0	1
astrocyte differentiation	0	0	0	0	0	0	1
response to interleukin-1	0	0	0	0	0	0	1
regulation of gliogenesis	0	0	0	0	0	0	1
positive regulation of mononuclear cell migration	0	0	0	0	0	0	1
alpha-beta T cell activation	0	0	0	0	0	0	1
homeostasis of number of cells	0	0	0	0	0	0	1
regulation of biological process	0	0	0	0	0	0	1
positive regulation of proteolysis	0	0	0	0	0	0	1
positive regulation of hydrolase activity	0	0	0	0	0	0	1
biological regulation	0	0	0	0	0	0	1
positive regulation of metabolic process	0	0	0	0	0	0	1
embryonic organ morphogenesis	0	0	0	0	0	0	1
sensory organ morphogenesis	0	0	0	0	0	0	1
skeletal muscle tissue growth	0	0	0	0	0	1	0
regulation of skeletal muscle tissue growth	0	0	0	0	0	1	0
regulation of myoblast differentiation	0	0	0	0	0	1	0
negative regulation of myoblast differentiation	0	0	0	0	0	1	0
positive regulation of nervous system development	0	0	0	0	0	1	0
positive regulation of neutrophil migration	0	0	0	0	0	1	0
neuron projection development	0	0	0	0	0	1	0
myoblast differentiation	0	0	0	0	0	1	0
regulation of neuron projection development	0	0	0	0	0	1	0
positive regulation of chemotaxis	0	0	0	0	0	1	0
regulation of chemotaxis	0	0	0	0	0	1	0
cell part morphogenesis	0	0	0	0	0	1	0
regulation of granulocyte chemotaxis	0	0	0	0	0	1	0
long-term synaptic potentiation	0	0	0	0	0	1	0
regulation of neutrophil migration	0	0	0	0	0	1	0
positive regulation of neutrophil chemotaxis	0	0	0	0	0	1	0
central nervous system neuron axonogenesis	0	0	0	0	0	1	0
cochlea development	0	0	0	0	0	1	0
positive regulation of synaptic transmission	0	0	0	0	0	1	0
inflammatory response to wounding	0	0	0	0	0	1	0
positive regulation of leukocyte migration	0	0	0	0	0	1	0
regulation of leukocyte chemotaxis	0	0	0	0	0	1	0
neuron development	0	0	0	0	0	1	0
myeloid leukocyte cytokine production	0	0	0	0	0	1	0
positive regulation of granulocyte chemotaxis	0	0	0	0	0	1	0
cellular component morphogenesis	0	0	0	0	0	1	0
dendrite self-avoidance	0	0	0	0	0	1	0
neutrophil extravasation	0	0	0	0	0	1	0
regulation of neutrophil chemotaxis	0	0	0	0	0	1	0
inner ear development	0	0	0	0	0	1	0
natural killer cell differentiation	0	0	0	0	0	1	0
central nervous system projection neuron axonogenesis	0	0	0	0	0	1	0
negative regulation of axon regeneration	0	0	0	0	0	1	0
regulation of cellular process	0	0	0	0	0	1	0
neuron differentiation	0	0	0	0	0	1	0
positive regulation of leukocyte differentiation	0	0	0	0	0	1	0
positive regulation of hemopoiesis	0	0	0	0	0	1	0
positive regulation of lymphocyte differentiation	0	0	0	0	0	1	0
cellular developmental process	0	0	0	0	0	1	0
learning or memory	0	0	0	0	0	1	0
negative regulation of neuron projection regeneration	0	0	0	0	0	1	0
retina morphogenesis in camera-type eye	0	0	0	0	0	1	0
central nervous system neuron development	0	0	0	0	0	1	0
modulation by symbiont of entry into host	0	0	0	0	0	1	0
regulation of skeletal muscle tissue development	0	0	0	0	0	1	0
positive regulation of long-term synaptic potentiation	0	0	0	0	0	1	0
positive regulation of extracellular matrix organization	0	0	0	0	0	1	0
regulation of gene expression	0	0	0	0	0	1	0
intrinsic apoptotic signaling pathway in response to DNA damage	0	0	0	0	0	1	0
animal organ development	0	0	0	0	0	1	0
SMAD protein signal transduction	0	0	0	0	0	1	0
positive regulation of developmental growth	0	0	0	0	0	1	0
positive regulation of macrophage chemotaxis	0	0	0	0	0	1	0
antigen processing and presentation of endogenous antigen	0	0	0	0	0	1	0
regulation of cardiac muscle cell differentiation	0	0	0	0	0	1	0
cognition	0	0	0	0	0	1	0
adult locomotory behavior	0	0	0	0	0	1	0
ephrin receptor signaling pathway	0	0	0	0	0	1	0
positive regulation of T cell differentiation	0	0	0	0	0	1	0
chromatin assembly or disassembly	0	0	0	0	1	0	0
cytolysis	0	0	0	0	1	0	0
regulation of cell activation	0	0	0	0	1	0	0
toll-like receptor signaling pathway	0	0	0	0	1	0	0
chromatin assembly	0	0	0	0	1	0	0
regulation of toll-like receptor signaling pathway	0	0	0	0	1	0	0
defense response to Gram-positive bacterium	0	0	0	0	1	0	0
complement activation, classical pathway	0	0	0	0	1	0	0
interferon-alpha production	0	0	0	0	1	0	0
regulation of interferon-alpha production	0	0	0	0	1	0	0
nucleosome organization	0	0	0	0	1	0	0
macrophage activation involved in immune response	0	0	0	0	1	0	0
positive regulation of toll-like receptor signaling pathway	0	0	0	0	1	0	0
nucleosome assembly	0	0	0	0	1	0	0
positive regulation of innate immune response	0	0	0	0	1	0	0
DNA packaging	0	0	0	0	1	0	0
regulation of response to tumor cell	0	0	0	0	1	0	0
regulation of immune response to tumor cell	0	0	0	0	1	0	0
negative regulation of response to wounding	0	0	0	0	1	0	0
cellular defense response	0	0	0	0	1	0	0
immune response to tumor cell	0	0	0	0	1	0	0
vitamin transport	0	0	0	0	1	0	0
hepatocyte proliferation	0	0	0	0	1	0	0
epithelial cell proliferation involved in liver morphogenesis	0	0	0	0	1	0	0
regulation of natural killer cell mediated cytotoxicity	0	0	0	0	1	0	0
myeloid leukocyte activation	0	0	0	0	1	0	0
liver morphogenesis	0	0	0	0	1	0	0
positive regulation of mononuclear cell proliferation	0	0	0	0	1	0	0
positive regulation of T cell mediated cytotoxicity	0	0	0	0	1	0	0
tolerance induction	0	0	0	0	1	0	0
chromatin organization	0	0	0	0	1	0	0
regulation of natural killer cell mediated immunity	0	0	0	0	1	0	0
regulation of antigen receptor-mediated signaling pathway	0	0	0	0	1	0	0
myeloid cell activation involved in immune response	0	0	0	0	1	0	0
regulation of inflammatory response	0	0	0	0	1	0	0
response to food	0	0	0	0	1	0	0
protein-DNA complex subunit organization	0	0	0	0	1	0	0
negative regulation of antigen receptor-mediated signaling pathway	0	0	0	0	1	0	0
positive regulation of protein dephosphorylation	0	0	0	0	1	0	0
negative regulation of secretion by cell	0	0	0	0	1	0	0
positive regulation of interleukin-6 production	0	0	0	0	1	0	0
regulation of T cell mediated cytotoxicity	0	0	0	0	1	0	0
response to tumor cell	0	0	0	0	1	0	0
chromatin remodeling	0	0	0	0	1	0	0
chemokine production	0	0	0	0	1	0	0
DNA conformation change	0	0	0	0	1	0	0
positive regulation of interleukin-1 production	0	0	0	0	1	0	0
positive regulation of inflammatory response	0	0	0	0	1	0	0
NIK/NF-kappaB signaling	0	0	0	0	1	0	0
protein-DNA complex assembly	0	0	0	0	1	0	0
glial cell migration	0	0	0	0	1	0	0
positive regulation of leukocyte activation	0	0	0	0	1	0	0
detection of chemical stimulus	0	0	0	0	1	0	0
protein-containing complex remodeling	0	0	0	0	1	0	0
interleukin-6 production	0	0	0	0	1	0	0
regulation of interleukin-6 production	0	0	0	0	1	0	0
positive regulation of lymphocyte proliferation	0	0	0	0	1	0	0
positive regulation of chemokine production	0	0	0	0	1	0	0
natural killer cell mediated cytotoxicity	0	0	0	0	1	0	0
negative regulation of myeloid leukocyte differentiation	0	0	0	0	1	0	0
regulation of T cell receptor signaling pathway	0	0	0	0	1	0	0
plasma lipoprotein particle organization	0	0	0	0	1	0	0
T cell mediated cytotoxicity	0	0	0	0	1	0	0
macrophage chemotaxis	0	0	0	0	1	0	0
negative regulation of secretion	0	0	0	0	1	0	0
mononuclear cell migration	0	0	0	0	1	0	0
positive regulation of cell activation	0	0	0	0	1	0	0
natural killer cell mediated immunity	0	0	0	0	1	0	0
regulation of mast cell activation	0	0	0	0	1	0	0
protein-lipid complex subunit organization	0	0	0	0	1	0	0
dendritic cell differentiation	0	0	0	0	1	0	0
cellular response to molecule of bacterial origin	0	0	0	0	1	0	0
cell chemotaxis	0	0	0	0	1	0	0
multicellular organismal response to stress	0	0	0	0	1	0	0
positive regulation of dephosphorylation	0	0	0	0	1	0	0
negative regulation of T cell differentiation	0	0	0	0	1	0	0
