# Supplementary material for: Pregnancy-specific responses to COVID-19 revealed by high-throughput proteomics of human plasma
Source: Commun Med (Lond). 2023 Apr 4;3:48. doi: 10.1038/s43856-023-00268-y (PMC10071476; doi:10.1038/s43856-023-00268-y)
Supplement: Supplementary file 9 — Supplementary Data 9 [file 43856_2023_268_MOESM9_ESM.xlsx]

## Sheet: Supp.Data 9
Supplementary Data 9. C2 pathways enriched among differentially regulated proteins in pregnant and non-pregnant women with COVID-19 according to disease severity. 1 = significant enrichment (q < 0.1).
	Non-pregnant			Pregnant
MSigDB pathway name	Critical-Controls	Severe-Controls	Moderate-Controls	Critical-Controls	Severe-Controls	Moderate-Controls	Mild-Controls
BENNETT_SYSTEMIC_LUPUS_ERYTHEMATOSUS	1	1	0	1	1	1	1
RADAEVA_RESPONSE_TO_IFNA1_UP	1	1	0	1	1	1	1
CASTELLANO_NRAS_TARGETS_UP	1	1	0	1	1	1	1
ZHU_CMV_ALL_UP	1	1	0	0	1	1	1
SMITH_TERT_TARGETS_DN	1	1	0	1	1	1	0
ZHU_CMV_24_HR_UP	1	1	0	0	1	1	1
WP_OXIDATIVE_DAMAGE_RESPONSE	1	1	0	0	1	1	1
BOSCO_TH1_CYTOTOXIC_MODULE	0	0	1	1	1	1	1
BLANCO_MELO_COVID19_SARS_COV_2_POS_PATIENT_LUNG_TISSUE_UP	0	0	1	1	1	1	1
SEITZ_NEOPLASTIC_TRANSFORMATION_BY_8P_DELETION_UP	0	0	1	1	1	1	1
BOYLAN_MULTIPLE_MYELOMA_C_D_DN	0	0	1	1	1	1	1
BLANCO_MELO_COVID19_SARS_COV_2_INFECTION_CALU3_CELLS_UP	0	0	1	1	1	1	1
KEGG_COMPLEMENT_AND_COAGULATION_CASCADES	0	1	0	1	1	1	1
DER_IFN_BETA_RESPONSE_UP	0	1	0	1	1	1	1
ICHIBA_GRAFT_VERSUS_HOST_DISEASE_D7_UP	0	1	0	1	1	1	1
JECHLINGER_EPITHELIAL_TO_MESENCHYMAL_TRANSITION_UP	0	1	0	1	1	1	1
DER_IFN_ALPHA_RESPONSE_UP	0	1	0	1	1	1	1
REACTOME_RESPONSE_TO_ELEVATED_PLATELET_CYTOSOLIC_CA2	1	1	0	1	1	0	0
CHAUHAN_RESPONSE_TO_METHOXYESTRADIOL_DN	1	1	0	0	1	0	1
TONKS_TARGETS_OF_RUNX1_RUNX1T1_FUSION_MONOCYTE_UP	1	0	0	0	1	1	1
GAUSSMANN_MLL_AF4_FUSION_TARGETS_C_UP	1	1	0	0	1	0	1
REACTOME_POSITIVE_EPIGENETIC_REGULATION_OF_RRNA_EXPRESSION	1	1	0	1	1	0	0
REACTOME_ANTIVIRAL_MECHANISM_BY_IFN_STIMULATED_GENES	1	1	0	0	1	0	1
REACTOME_ASSEMBLY_OF_THE_ORC_COMPLEX_AT_THE_ORIGIN_OF_REPLICATION	1	1	0	1	1	0	0
REACTOME_AMYLOID_FIBER_FORMATION	1	0	0	1	1	1	0
ZHU_CMV_8_HR_UP	1	0	0	0	1	1	1
KEGG_CYTOSOLIC_DNA_SENSING_PATHWAY	1	0	0	1	1	0	1
WORSCHECH_TUMOR_REJECTION_UP	1	0	0	1	1	0	1
WP_NOVEL_INTRACELLULAR_COMPONENTS_OF_RIGILIKE_RECEPTOR_RLR_PATHWAY	1	1	0	0	1	0	1
LEI_MYB_TARGETS	0	0	1	0	1	1	1
SMID_BREAST_CANCER_NORMAL_LIKE_UP	0	0	1	0	1	1	1
NABA_MATRISOME_ASSOCIATED	0	0	1	1	1	0	1
REACTOME_HCMV_EARLY_EVENTS	0	1	0	1	1	1	0
REACTOME_PRC2_METHYLATES_HISTONES_AND_DNA	0	1	0	1	1	1	0
REACTOME_ERCC6_CSB_AND_EHMT2_G9A_POSITIVELY_REGULATE_RRNA_EXPRESSION	0	1	0	1	1	1	0
WP_SARSCOV2_INNATE_IMMUNITY_EVASION_AND_CELLSPECIFIC_IMMUNE_RESPONSE	0	1	0	0	1	1	1
DER_IFN_GAMMA_RESPONSE_UP	0	1	0	0	1	1	1
REACTOME_FORMATION_OF_FIBRIN_CLOT_CLOTTING_CASCADE	0	1	0	1	1	0	1
KEGG_SYSTEMIC_LUPUS_ERYTHEMATOSUS	0	1	0	1	1	1	0
REACTOME_DEPOSITION_OF_NEW_CENPA_CONTAINING_NUCLEOSOMES_AT_THE_CENTROMERE	0	1	0	1	1	1	0
REACTOME_DEFECTS_OF_CONTACT_ACTIVATION_SYSTEM_CAS_AND_KALLIKREIN_KININ_SYSTEM_KKS	0	1	0	1	1	0	1
REACTOME_INTRINSIC_PATHWAY_OF_FIBRIN_CLOT_FORMATION	0	1	0	1	1	0	1
REACTOME_HDACS_DEACETYLATE_HISTONES	0	1	0	1	1	1	0
MCLACHLAN_DENTAL_CARIES_UP	0	0	0	1	1	1	1
BLANCO_MELO_RESPIRATORY_SYNCYTIAL_VIRUS_INFECTION_A594_CELLS_UP	0	0	0	1	1	1	1
DESERT_PERIPORTAL_HEPATOCELLULAR_CARCINOMA_SUBCLASS_UP	0	0	0	1	1	1	1
WP_COMPLEMENT_AND_COAGULATION_CASCADES	0	0	0	1	1	1	1
TARTE_PLASMA_CELL_VS_PLASMABLAST_UP	0	0	0	1	1	1	1
HECKER_IFNB1_TARGETS	0	0	0	1	1	1	1
GRAESSMANN_RESPONSE_TO_MC_AND_SERUM_DEPRIVATION_UP	0	0	0	1	1	1	1
BLANCO_MELO_HUMAN_PARAINFLUENZA_VIRUS_3_INFECTION_A594_CELLS_UP	0	0	0	1	1	1	1
JINESH_BLEBBISHIELD_TO_IMMUNE_CELL_FUSION_PBSHMS_DN	0	0	0	1	1	1	1
FLECHNER_BIOPSY_KIDNEY_TRANSPLANT_REJECTED_VS_OK_UP	0	0	0	1	1	1	1
WIELAND_UP_BY_HBV_INFECTION	0	0	0	1	1	1	1
HELLER_SILENCED_BY_METHYLATION_UP	0	0	0	1	1	1	1
SANA_RESPONSE_TO_IFNG_UP	0	0	0	1	1	1	1
TAKEDA_TARGETS_OF_NUP98_HOXA9_FUSION_3D_UP	0	0	0	1	1	1	1
VERHAAK_AML_WITH_NPM1_MUTATED_UP	0	0	0	1	1	1	1
BROWNE_INTERFERON_RESPONSIVE_GENES	0	0	0	1	1	1	1
HAN_JNK_SINGALING_UP	0	0	0	1	1	1	1
MOSERLE_IFNA_RESPONSE	0	0	0	1	1	1	1
BOYLAN_MULTIPLE_MYELOMA_PCA1_UP	0	0	0	1	1	1	1
KAAB_FAILED_HEART_VENTRICLE_DN	0	0	0	1	1	1	1
JISON_SICKLE_CELL_DISEASE_UP	0	0	0	1	1	1	1
DAUER_STAT3_TARGETS_DN	0	0	0	1	1	1	1
XIE_ST_HSC_S1PR3_OE_UP	0	0	0	1	1	1	1
KIM_LRRC3B_TARGETS	0	0	0	1	1	1	1
BOWIE_RESPONSE_TO_TAMOXIFEN	0	0	0	1	1	1	1
GAURNIER_PSMD4_TARGETS	0	0	0	1	1	1	1
BLANCO_MELO_BRONCHIAL_EPITHELIAL_CELLS_INFLUENZA_A_INFECTION_UP	0	0	0	1	1	1	1
LINDSTEDT_DENDRITIC_CELL_MATURATION_A	0	0	0	1	1	1	1
SANA_TNF_SIGNALING_UP	0	0	0	1	1	1	1
REACTOME_SIGNALING_BY_RECEPTOR_TYROSINE_KINASES	1	1	1	0	0	0	0
REACTOME_M_PHASE	1	1	0	0	1	0	0
WIERENGA_STAT5A_TARGETS_DN	1	1	0	0	0	0	1
REACTOME_HCMV_LATE_EVENTS	1	1	0	0	1	0	0
REACTOME_RHO_GTPASES_ACTIVATE_PKNS	1	1	0	0	1	0	0
HOEBEKE_LYMPHOID_STEM_CELL_DN	1	1	0	0	0	1	0
REACTOME_CELLULAR_SENESCENCE	1	1	0	0	1	0	0
REACTOME_OXIDATIVE_STRESS_INDUCED_SENESCENCE	1	1	0	0	1	0	0
REACTOME_HCMV_INFECTION	1	1	0	0	1	0	0
LIN_APC_TARGETS	1	1	0	0	0	1	0
REACTOME_SENESCENCE_ASSOCIATED_SECRETORY_PHENOTYPE_SASP	1	1	0	0	1	0	0
PID_ANTHRAX_PATHWAY	1	1	0	1	0	0	0
REACTOME_B_WICH_COMPLEX_POSITIVELY_REGULATES_RRNA_EXPRESSION	1	1	0	0	1	0	0
WP_CYTOSOLIC_DNASENSING_PATHWAY	1	0	0	0	1	0	1
WP_TOLLLIKE_RECEPTOR_SIGNALING_PATHWAY	1	0	0	0	1	0	1
KEGG_TOLL_LIKE_RECEPTOR_SIGNALING_PATHWAY	1	0	0	0	1	0	1
WP_HIPPO_SIGNALING_REGULATION_PATHWAYS	1	1	0	1	0	0	0
NUTT_GBM_VS_AO_GLIOMA_UP	1	1	0	1	0	0	0
REACTOME_MITOTIC_PROPHASE	1	1	0	0	1	0	0
WATANABE_RECTAL_CANCER_RADIOTHERAPY_RESPONSIVE_DN	1	1	0	1	0	0	0
WP_FIBRIN_COMPLEMENT_RECEPTOR_3_SIGNALING_PATHWAY	1	1	0	0	1	0	0
HAHTOLA_MYCOSIS_FUNGOIDES_SKIN_DN	1	1	0	1	0	0	0
RASHI_RESPONSE_TO_IONIZING_RADIATION_4	1	1	0	0	1	0	0
MATTIOLI_MGUS_VS_PCL	1	1	0	0	0	1	0
PID_AVB3_INTEGRIN_PATHWAY	1	1	0	1	0	0	0
BURTON_ADIPOGENESIS_9	1	1	0	0	0	0	1
BANDRES_RESPONSE_TO_CARMUSTIN_MGMT_24HR_DN	1	1	0	1	0	0	0
GROSS_HYPOXIA_VIA_HIF1A_UP	1	1	0	0	0	1	0
REACTOME_RNA_POLYMERASE_I_TRANSCRIPTION	1	1	0	0	1	0	0
HOWLIN_PUBERTAL_MAMMARY_GLAND	1	0	0	1	0	0	1
REACTOME_TRANSCRIPTIONAL_REGULATION_BY_SMALL_RNAS	1	1	0	0	1	0	0
KAAB_HEART_ATRIUM_VS_VENTRICLE_UP	0	0	1	1	0	1	0
JOHNSTONE_PARVB_TARGETS_2_UP	0	0	1	0	0	1	1
CHICAS_RB1_TARGETS_CONFLUENT	0	0	1	0	1	1	0
WALLACE_PROSTATE_CANCER_RACE_UP	0	0	1	0	1	0	1
BLANCO_MELO_COVID19_SARS_COV_2_INFECTION_A594_ACE2_EXPRESSING_CELLS_UP	0	0	1	0	1	0	1
NABA_MATRISOME	0	0	1	1	1	0	0
WP_COMPLEMENT_SYSTEM	0	1	0	1	1	0	0
REACTOME_DNA_METHYLATION	0	1	0	1	1	0	0
TURASHVILI_BREAST_DUCTAL_CARCINOMA_VS_LOBULAR_NORMAL_UP	0	1	0	1	0	1	0
REACTOME_ACTIVATED_PKN1_STIMULATES_TRANSCRIPTION_OF_AR_ANDROGEN_RECEPTOR_REGULATED_GENES_KLK2_AND_KLK3	0	1	0	1	1	0	0
HSIAO_LIVER_SPECIFIC_GENES	0	0	0	1	1	0	1
CAIRO_LIVER_DEVELOPMENT_DN	0	0	0	1	1	0	1
HOSHIDA_LIVER_CANCER_SUBCLASS_S3	0	0	0	1	1	0	1
CAIRO_HEPATOBLASTOMA_DN	0	0	0	1	1	0	1
WP_FOLATE_METABOLISM	0	0	0	1	1	1	0
WP_VITAMIN_B12_METABOLISM	0	0	0	1	1	1	0
KEGG_CYTOKINE_CYTOKINE_RECEPTOR_INTERACTION	0	0	0	1	1	0	1
JINESH_BLEBBISHIELD_VS_LIVE_CONTROL_DN	0	0	0	1	0	1	1
SERVITJA_LIVER_HNF1A_TARGETS_DN	0	0	0	1	1	1	0
MIKKELSEN_MEF_LCP_WITH_H3K4ME3	0	0	0	1	1	0	1
BROWN_MYELOID_CELL_DEVELOPMENT_DN	0	0	0	1	1	1	0
RUTELLA_RESPONSE_TO_CSF2RB_AND_IL4_DN	0	0	0	1	1	0	1
POOLA_INVASIVE_BREAST_CANCER_UP	0	0	0	1	0	1	1
WP_OVERVIEW_OF_PROINFLAMMATORY_AND_PROFIBROTIC_MEDIATORS	0	0	0	1	1	0	1
REACTOME_COMPLEMENT_CASCADE	0	0	0	1	1	0	1
KEGG_ECM_RECEPTOR_INTERACTION	0	0	0	1	1	0	1
ICHIBA_GRAFT_VERSUS_HOST_DISEASE_35D_UP	0	0	0	1	1	1	0
ACEVEDO_LIVER_TUMOR_VS_NORMAL_ADJACENT_TISSUE_DN	0	0	0	1	1	0	1
WP_COMPLEMENT_SYSTEM_IN_NEURONAL_DEVELOPMENT_AND_PLASTICITY	0	0	0	1	0	1	1
TONKS_TARGETS_OF_RUNX1_RUNX1T1_FUSION_ERYTHROCYTE_UP	0	0	0	1	1	0	1
KUROZUMI_RESPONSE_TO_ONCOCYTIC_VIRUS	0	0	0	1	1	0	1
HERNANDEZ_ABERRANT_MITOSIS_BY_DOCETACEL_2NM_UP	0	0	0	1	1	1	0
GRAHAM_CML_QUIESCENT_VS_NORMAL_DIVIDING_UP	0	0	0	1	1	1	0
BIOCARTA_INTRINSIC_PATHWAY	0	0	0	1	1	0	1
VANASSE_BCL2_TARGETS_UP	0	0	0	1	1	0	1
REACTOME_MEIOTIC_RECOMBINATION	0	0	0	1	1	1	0
WP_SELENIUM_MICRONUTRIENT_NETWORK	0	0	0	1	1	1	0
YAUCH_HEDGEHOG_SIGNALING_PARACRINE_UP	0	0	0	1	1	0	1
LIU_SMARCA4_TARGETS	0	0	0	1	1	1	0
LEE_AGING_CEREBELLUM_UP	0	0	0	1	1	0	1
BOWIE_RESPONSE_TO_EXTRACELLULAR_MATRIX	0	0	0	0	1	1	1
TAKEDA_TARGETS_OF_NUP98_HOXA9_FUSION_10D_UP	0	0	0	0	1	1	1
TAKEDA_TARGETS_OF_NUP98_HOXA9_FUSION_8D_UP	0	0	0	0	1	1	1
GRANDVAUX_IRF3_TARGETS_UP	0	0	0	0	1	1	1
FARMER_BREAST_CANCER_CLUSTER_1	0	0	0	0	1	1	1
KRASNOSELSKAYA_ILF3_TARGETS_UP	0	0	0	0	1	1	1
EINAV_INTERFERON_SIGNATURE_IN_CANCER	0	0	0	0	1	1	1
XU_AKT1_TARGETS_6HR	0	0	0	0	1	1	1
ZHANG_INTERFERON_RESPONSE	0	0	0	0	1	1	1
REACTOME_CYTOKINE_SIGNALING_IN_IMMUNE_SYSTEM	0	0	0	0	1	1	1
BLANCO_MELO_BETA_INTERFERON_TREATED_BRONCHIAL_EPITHELIAL_CELLS_UP	0	0	0	0	1	1	1
GRAESSMANN_APOPTOSIS_BY_SERUM_DEPRIVATION_UP	0	0	0	0	1	1	1
KRIEG_KDM3A_TARGETS_NOT_HYPOXIA	0	0	0	0	1	1	1
FOSTER_KDM1A_TARGETS_UP	0	0	0	0	1	1	1
MULLIGHAN_MLL_SIGNATURE_2_DN	0	0	0	0	1	1	1
REACTOME_PLATELET_ACTIVATION_SIGNALING_AND_AGGREGATION	1	1	0	0	0	0	0
WANG_TUMOR_INVASIVENESS_UP	1	1	0	0	0	0	0
WP_VEGFAVEGFR2_SIGNALING_PATHWAY	1	1	0	0	0	0	0
KEGG_FOCAL_ADHESION	1	1	0	0	0	0	0
KEGG_PANCREATIC_CANCER	1	1	0	0	0	0	0
WP_FOCAL_ADHESION	1	1	0	0	0	0	0
MULLIGHAN_MLL_SIGNATURE_2_UP	1	0	0	0	1	0	0
WP_KIT_RECEPTOR_SIGNALING_PATHWAY	1	1	0	0	0	0	0
KEGG_ENDOCYTOSIS	1	1	0	0	0	0	0
PID_KIT_PATHWAY	1	1	0	0	0	0	0
WP_FRAGILE_X_SYNDROME	1	1	0	0	0	0	0
PID_CXCR4_PATHWAY	1	1	0	0	0	0	0
REACTOME_INFECTION_WITH_MYCOBACTERIUM_TUBERCULOSIS	1	1	0	0	0	0	0
MULLIGHAN_MLL_SIGNATURE_1_UP	1	0	0	0	1	0	0
REACTOME_RESPONSE_OF_MTB_TO_PHAGOCYTOSIS	1	1	0	0	0	0	0
WP_PANCREATIC_ADENOCARCINOMA_PATHWAY	1	1	0	0	0	0	0
PID_PDGFRB_PATHWAY	1	1	0	0	0	0	0
PID_VEGFR1_2_PATHWAY	1	1	0	0	0	0	0
PID_ERBB1_DOWNSTREAM_PATHWAY	1	1	0	0	0	0	0
REACTOME_RHO_GTPASE_EFFECTORS	1	1	0	0	0	0	0
PID_MET_PATHWAY	1	1	0	0	0	0	0
REACTOME_TRANSLATION	1	1	0	0	0	0	0
SIG_BCR_SIGNALING_PATHWAY	1	1	0	0	0	0	0
WP_EGFEGFR_SIGNALING_PATHWAY	1	1	0	0	0	0	0
WP_RAS_SIGNALING	1	1	0	0	0	0	0
THEILGAARD_NEUTROPHIL_AT_SKIN_WOUND_DN	1	1	0	0	0	0	0
WP_AGERAGE_PATHWAY	1	1	0	0	0	0	0
SIG_PIP3_SIGNALING_IN_B_LYMPHOCYTES	1	1	0	0	0	0	0
WP_TRANSLATION_INHIBITORS_IN_CHRONICALLY_ACTIVATED_PDGFRA_CELLS	1	1	0	0	0	0	0
WP_INSULIN_SIGNALING	1	1	0	0	0	0	0
PID_RAC1_PATHWAY	1	1	0	0	0	0	0
KEGG_LEUKOCYTE_TRANSENDOTHELIAL_MIGRATION	1	1	0	0	0	0	0
PID_FCER1_PATHWAY	1	1	0	0	0	0	0
WP_CHEMOKINE_SIGNALING_PATHWAY	1	1	0	0	0	0	0
KEGG_FC_EPSILON_RI_SIGNALING_PATHWAY	1	1	0	0	0	0	0
PID_CDC42_PATHWAY	1	1	0	0	0	0	0
REACTOME_ENDOSOMAL_SORTING_COMPLEX_REQUIRED_FOR_TRANSPORT_ESCRT	1	1	0	0	0	0	0
WP_MICRORNAS_IN_CARDIOMYOCYTE_HYPERTROPHY	1	1	0	0	0	0	0
REACTOME_SPRY_REGULATION_OF_FGF_SIGNALING	1	1	0	0	0	0	0
REACTOME_BUDDING_AND_MATURATION_OF_HIV_VIRION	1	1	0	0	0	0	0
SA_PTEN_PATHWAY	1	1	0	0	0	0	0
WP_SEROTONIN_HTR1_GROUP_AND_FOS_PATHWAY	1	1	0	0	0	0	0
DITTMER_PTHLH_TARGETS_UP	1	1	0	0	0	0	0
REACTOME_TBC_RABGAPS	1	1	0	0	0	0	0
WP_CHROMOSOMAL_AND_MICROSATELLITE_INSTABILITY_IN_COLORECTAL_CANCER	1	1	0	0	0	0	0
SIG_INSULIN_RECEPTOR_PATHWAY_IN_CARDIAC_MYOCYTES	1	1	0	0	0	0	0
GOTZMANN_EPITHELIAL_TO_MESENCHYMAL_TRANSITION_DN	1	1	0	0	0	0	0
KEGG_CHEMOKINE_SIGNALING_PATHWAY	1	1	0	0	0	0	0
KEGG_COLORECTAL_CANCER	1	1	0	0	0	0	0
KEGG_NEUROTROPHIN_SIGNALING_PATHWAY	1	1	0	0	0	0	0
REACTOME_GOLGI_TO_ER_RETROGRADE_TRANSPORT	1	1	0	0	0	0	0
REACTOME_CYTOSOLIC_TRNA_AMINOACYLATION	1	1	0	0	0	0	0
REACTOME_SIGNALING_BY_VEGF	1	1	0	0	0	0	0
PID_AJDISS_2PATHWAY	1	1	0	0	0	0	0
WP_INTERFERON_TYPE_I_SIGNALING_PATHWAYS	1	1	0	0	0	0	0
REACTOME_SIGNALING_BY_FGFR	1	1	0	0	0	0	0
REACTOME_SIGNALING_BY_TGF_BETA_RECEPTOR_COMPLEX	1	1	0	0	0	0	0
ZHAN_MULTIPLE_MYELOMA_MF_UP	1	0	0	1	0	0	0
REACTOME_RAB_REGULATION_OF_TRAFFICKING	1	1	0	0	0	0	0
WP_IL6_SIGNALING_PATHWAY	1	1	0	0	0	0	0
WP_TRANSLATION_FACTORS	1	1	0	0	0	0	0
PID_P75_NTR_PATHWAY	1	1	0	0	0	0	0
REACTOME_TRANSLOCATION_OF_SLC2A4_GLUT4_TO_THE_PLASMA_MEMBRANE	1	1	0	0	0	0	0
BIOCARTA_BIOPEPTIDES_PATHWAY	1	1	0	0	0	0	0
WP_B_CELL_RECEPTOR_SIGNALING_PATHWAY	1	1	0	0	0	0	0
WIERENGA_PML_INTERACTOME	1	1	0	0	0	0	0
PID_S1P_S1P3_PATHWAY	1	1	0	0	0	0	0
REACTOME_RAB_GERANYLGERANYLATION	1	1	0	0	0	0	0
KEGG_VASCULAR_SMOOTH_MUSCLE_CONTRACTION	1	1	0	0	0	0	0
PID_ANGIOPOIETIN_RECEPTOR_PATHWAY	1	1	0	0	0	0	0
REACTOME_REGULATION_OF_TP53_ACTIVITY_THROUGH_ACETYLATION	1	1	0	0	0	0	0
WP_NRP1TRIGGERED_SIGNALING_PATHWAYS_IN_PANCREATIC_CANCER	1	1	0	0	0	0	0
BIOCARTA_EIF4_PATHWAY	1	1	0	0	0	0	0
REACTOME_INTERLEUKIN_17_SIGNALING	1	1	0	0	0	0	0
REACTOME_INTRINSIC_PATHWAY_FOR_APOPTOSIS	1	1	0	0	0	0	0
PID_TXA2PATHWAY	1	1	0	0	0	0	0
AZARE_NEOPLASTIC_TRANSFORMATION_BY_STAT3_UP	1	0	0	0	0	0	1
WP_REGULATION_OF_ACTIN_CYTOSKELETON	1	1	0	0	0	0	0
REACTOME_RECYCLING_PATHWAY_OF_L1	1	1	0	0	0	0	0
PID_THROMBIN_PAR1_PATHWAY	1	1	0	0	0	0	0
YAGI_AML_SURVIVAL	1	1	0	0	0	0	0
REACTOME_HIV_LIFE_CYCLE	1	1	0	0	0	0	0
KEGG_VEGF_SIGNALING_PATHWAY	1	1	0	0	0	0	0
REACTOME_UPTAKE_AND_FUNCTION_OF_ANTHRAX_TOXINS	1	1	0	0	0	0	0
WP_TNFALPHA_SIGNALING_PATHWAY	1	1	0	0	0	0	0
WP_TGFBETA_SIGNALING_IN_THYROID_CELLS_FOR_EPITHELIALMESENCHYMAL_TRANSITION	1	1	0	0	0	0	0
PID_ENDOTHELIN_PATHWAY	1	1	0	0	0	0	0
REACTOME_GPVI_MEDIATED_ACTIVATION_CASCADE	1	1	0	0	0	0	0
REACTOME_SIGNALING_BY_NTRKS	1	1	0	0	0	0	0
PID_SMAD2_3PATHWAY	1	1	0	0	0	0	0
PID_NCADHERIN_PATHWAY	1	1	0	0	0	0	0
KEGG_ADHERENS_JUNCTION	1	1	0	0	0	0	0
REACTOME_SIGNALING_BY_SCF_KIT	1	1	0	0	0	0	0
WP_IL4_SIGNALING_PATHWAY	1	1	0	0	0	0	0
WP_LEPTIN_SIGNALING_PATHWAY	1	1	0	0	0	0	0
WP_PROLACTIN_SIGNALING_PATHWAY	1	1	0	0	0	0	0
WP_CARDIAC_HYPERTROPHIC_RESPONSE	1	1	0	0	0	0	0
REACTOME_MYD88_INDEPENDENT_TLR4_CASCADE	1	1	0	0	0	0	0
KEGG_APOPTOSIS	1	1	0	0	0	0	0
WP_MEASLES_VIRUS_INFECTION	1	0	0	0	0	0	1
WP_INTEGRINMEDIATED_CELL_ADHESION	1	1	0	0	0	0	0
BILANGES_RAPAMYCIN_SENSITIVE_VIA_TSC1_AND_TSC2	1	1	0	0	0	0	0
PID_FAS_PATHWAY	1	1	0	0	0	0	0
REACTOME_TNFR1_INDUCED_NFKAPPAB_SIGNALING_PATHWAY	1	1	0	0	0	0	0
PID_ECADHERIN_NASCENT_AJ_PATHWAY	1	1	0	0	0	0	0
PID_IL8_CXCR2_PATHWAY	1	1	0	0	0	0	0
BIOCARTA_EDG1_PATHWAY	1	1	0	0	0	0	0
PID_PRL_SIGNALING_EVENTS_PATHWAY	1	1	0	0	0	0	0
REACTOME_TRNA_AMINOACYLATION	1	1	0	0	0	0	0
WP_AMYOTROPHIC_LATERAL_SCLEROSIS_ALS	1	1	0	0	0	0	0
REACTOME_CILIUM_ASSEMBLY	1	1	0	0	0	0	0
KEGG_CHRONIC_MYELOID_LEUKEMIA	1	1	0	0	0	0	0
WP_ACUTE_VIRAL_MYOCARDITIS	1	1	0	0	0	0	0
KEGG_LONG_TERM_DEPRESSION	1	1	0	0	0	0	0
WP_GASTRIN_SIGNALING_PATHWAY	1	1	0	0	0	0	0
PID_TRAIL_PATHWAY	1	1	0	0	0	0	0
PID_IL3_PATHWAY	1	1	0	0	0	0	0
KEGG_TIGHT_JUNCTION	1	1	0	0	0	0	0
KEGG_FC_GAMMA_R_MEDIATED_PHAGOCYTOSIS	1	1	0	0	0	0	0
KEGG_INSULIN_SIGNALING_PATHWAY	1	1	0	0	0	0	0
WP_EGFR_TYROSINE_KINASE_INHIBITOR_RESISTANCE	1	1	0	0	0	0	0
WP_THYMIC_STROMAL_LYMPHOPOIETIN_TSLP_SIGNALING_PATHWAY	1	1	0	0	0	0	0
YAO_TEMPORAL_RESPONSE_TO_PROGESTERONE_CLUSTER_12	1	1	0	0	0	0	0
REACTOME_INTERLEUKIN_3_INTERLEUKIN_5_AND_GM_CSF_SIGNALING	1	1	0	0	0	0	0
WP_RANKLRANK_SIGNALING_PATHWAY	1	1	0	0	0	0	0
KEGG_ACUTE_MYELOID_LEUKEMIA	1	1	0	0	0	0	0
ROSS_AML_WITH_MLL_FUSIONS	1	0	0	1	0	0	0
WP_THYROID_STIMULATING_HORMONE_TSH_SIGNALING_PATHWAY	1	1	0	0	0	0	0
WP_IL3_SIGNALING_PATHWAY	1	1	0	0	0	0	0
KEGG_AMINOACYL_TRNA_BIOSYNTHESIS	1	1	0	0	0	0	0
WP_EPO_RECEPTOR_SIGNALING	1	1	0	0	0	0	0
BIOCARTA_PYK2_PATHWAY	1	1	0	0	0	0	0
BIOCARTA_BAD_PATHWAY	1	1	0	0	0	0	0
PID_INSULIN_GLUCOSE_PATHWAY	1	1	0	0	0	0	0
TENEDINI_MEGAKARYOCYTE_MARKERS	1	1	0	0	0	0	0
FONTAINE_FOLLICULAR_THYROID_ADENOMA_UP	1	1	0	0	0	0	0
PID_ECADHERIN_KERATINOCYTE_PATHWAY	1	1	0	0	0	0	0
PID_IL8_CXCR1_PATHWAY	1	1	0	0	0	0	0
WP_ANDROGEN_RECEPTOR_SIGNALING_PATHWAY	1	1	0	0	0	0	0
GAVIN_FOXP3_TARGETS_CLUSTER_T7	1	1	0	0	0	0	0
BIOCARTA_MAPK_PATHWAY	1	1	0	0	0	0	0
REACTOME_L1CAM_INTERACTIONS	1	1	0	0	0	0	0
PID_AVB3_OPN_PATHWAY	1	1	0	0	0	0	0
KEGG_MTOR_SIGNALING_PATHWAY	1	1	0	0	0	0	0
PID_PI3KCI_AKT_PATHWAY	1	1	0	0	0	0	0
BIOCARTA_CHEMICAL_PATHWAY	1	1	0	0	0	0	0
REACTOME_RHO_GTPASES_ACTIVATE_WASPS_AND_WAVES	1	1	0	0	0	0	0
BIOCARTA_STRESS_PATHWAY	1	1	0	0	0	0	0
GLASS_IGF2BP1_CLIP_TARGETS_KNOCKDOWN_DN	1	1	0	0	0	0	0
TIEN_INTESTINE_PROBIOTICS_2HR_DN	1	1	0	0	0	0	0
PID_IL6_7_PATHWAY	1	1	0	0	0	0	0
RASHI_RESPONSE_TO_IONIZING_RADIATION_6	1	0	0	0	0	0	1
PID_IL2_1PATHWAY	1	1	0	0	0	0	0
REACTOME_SIGNALING_BY_FGFR1	1	1	0	0	0	0	0
KEGG_ERBB_SIGNALING_PATHWAY	1	1	0	0	0	0	0
WP_ANGIOPOIETINLIKE_PROTEIN_8_REGULATORY_PATHWAY	1	1	0	0	0	0	0
LIU_VAV3_PROSTATE_CARCINOGENESIS_UP	1	0	0	1	0	0	0
KYNG_DNA_DAMAGE_BY_UV	1	1	0	0	0	0	0
KEGG_PATHOGENIC_ESCHERICHIA_COLI_INFECTION	1	1	0	0	0	0	0
REACTOME_NEGATIVE_REGULATION_OF_FGFR1_SIGNALING	1	1	0	0	0	0	0
REACTOME_TNF_SIGNALING	1	1	0	0	0	0	0
WP_INTERLEUKIN1_IL1_STRUCTURAL_PATHWAY	1	1	0	0	0	0	0
WP_PATHOGENIC_ESCHERICHIA_COLI_INFECTION	1	1	0	0	0	0	0
PID_RET_PATHWAY	1	1	0	0	0	0	0
PID_CXCR3_PATHWAY	1	1	0	0	0	0	0
REACTOME_MET_RECEPTOR_RECYCLING	1	1	0	0	0	0	0
KEGG_AMYOTROPHIC_LATERAL_SCLEROSIS_ALS	1	1	0	0	0	0	0
PID_INSULIN_PATHWAY	1	1	0	0	0	0	0
ZHAN_MULTIPLE_MYELOMA_UP	1	1	0	0	0	0	0
PID_ERBB2_ERBB3_PATHWAY	1	1	0	0	0	0	0
AIYAR_COBRA1_TARGETS_DN	1	1	0	0	0	0	0
REACTOME_TGF_BETA_RECEPTOR_SIGNALING_ACTIVATES_SMADS	1	1	0	0	0	0	0
REACTOME_SIGNALING_BY_EGFR	1	1	0	0	0	0	0
PID_CERAMIDE_PATHWAY	1	1	0	0	0	0	0
MORI_SMALL_PRE_BII_LYMPHOCYTE_DN	1	1	0	0	0	0	0
KEGG_EPITHELIAL_CELL_SIGNALING_IN_HELICOBACTER_PYLORI_INFECTION	1	1	0	0	0	0	0
MCBRYAN_PUBERTAL_TGFB1_TARGETS_DN	1	0	0	1	0	0	0
PID_NFAT_3PATHWAY	1	1	0	0	0	0	0
WP_HOSTPATHOGEN_INTERACTION_OF_HUMAN_CORONAVIRUSES_MAPK_SIGNALING	1	1	0	0	0	0	0
WP_APOPTOSIS	1	1	0	0	0	0	0
PID_BCR_5PATHWAY	1	1	0	0	0	0	0
KEGG_B_CELL_RECEPTOR_SIGNALING_PATHWAY	1	1	0	0	0	0	0
WP_HYPOTHESIZED_PATHWAYS_IN_PATHOGENESIS_OF_CARDIOVASCULAR_DISEASE	1	1	0	0	0	0	0
BIOCARTA_PTDINS_PATHWAY	1	1	0	0	0	0	0
REACTOME_REGULATION_OF_TNFR1_SIGNALING	1	1	0	0	0	0	0
BIOCARTA_FCER1_PATHWAY	1	1	0	0	0	0	0
REACTOME_G_PROTEIN_BETA_GAMMA_SIGNALLING	1	1	0	0	0	0	0
BIOCARTA_PAR1_PATHWAY	1	1	0	0	0	0	0
PID_S1P_S1P2_PATHWAY	1	1	0	0	0	0	0
ZHONG_RESPONSE_TO_AZACITIDINE_AND_TSA_DN	1	1	0	0	0	0	0
BIOCARTA_P38MAPK_PATHWAY	1	1	0	0	0	0	0
KEGG_LONG_TERM_POTENTIATION	1	1	0	0	0	0	0
PID_TNF_PATHWAY	1	1	0	0	0	0	0
REACTOME_EGFR_DOWNREGULATION	1	1	0	0	0	0	0
SIG_IL4RECEPTOR_IN_B_LYPHOCYTES	1	1	0	0	0	0	0
KEGG_ENDOMETRIAL_CANCER	1	1	0	0	0	0	0
MODY_HIPPOCAMPUS_NEONATAL	1	1	0	0	0	0	0
REACTOME_CD28_CO_STIMULATION	1	1	0	0	0	0	0
REACTOME_RAF_ACTIVATION	1	1	0	0	0	0	0
WP_IL7_SIGNALING_PATHWAY	1	1	0	0	0	0	0
PID_NEPHRIN_NEPH1_PATHWAY	1	1	0	0	0	0	0
PID_HEDGEHOG_GLI_PATHWAY	1	1	0	0	0	0	0
REACTOME_SIGNALING_BY_FGFR2	1	1	0	0	0	0	0
BIOCARTA_RAB_PATHWAY	1	1	0	0	0	0	0
PID_FAK_PATHWAY	1	1	0	0	0	0	0
YAGI_AML_WITH_T_9_11_TRANSLOCATION	1	0	0	1	0	0	0
WP_MET_IN_TYPE_1_PAPILLARY_RENAL_CELL_CARCINOMA	1	1	0	0	0	0	0
PID_MTOR_4PATHWAY	1	1	0	0	0	0	0
SIG_PIP3_SIGNALING_IN_CARDIAC_MYOCTES	1	1	0	0	0	0	0
SCHLOSSER_SERUM_RESPONSE_UP	1	1	0	0	0	0	0
REACTOME_FORMATION_OF_APOPTOSOME	1	1	0	0	0	0	0
REACTOME_ACTIVATION_OF_BAD_AND_TRANSLOCATION_TO_MITOCHONDRIA	1	1	0	0	0	0	0
WP_INTRACELLULAR_TRAFFICKING_PROTEINS_INVOLVED_IN_CMT_NEUROPATHY	1	1	0	0	0	0	0
WP_S1P_RECEPTOR_SIGNAL_TRANSDUCTION	1	1	0	0	0	0	0
BIOCARTA_IGF1MTOR_PATHWAY	1	1	0	0	0	0	0
BIOCARTA_TGFB_PATHWAY	1	1	0	0	0	0	0
BIOCARTA_TPO_PATHWAY	1	1	0	0	0	0	0
PID_IL1_PATHWAY	1	1	0	0	0	0	0
PID_IL2_PI3K_PATHWAY	1	1	0	0	0	0	0
REACTOME_NEGATIVE_REGULATION_OF_FGFR3_SIGNALING	1	1	0	0	0	0	0
WP_SYNAPTIC_SIGNALING_PATHWAYS_ASSOCIATED_WITH_AUTISM_SPECTRUM_DISORDER	1	1	0	0	0	0	0
REACTOME_ACTIVATION_OF_THE_MRNA_UPON_BINDING_OF_THE_CAP_BINDING_COMPLEX_AND_EIFS_AND_SUBSEQUENT_BINDING_TO_43S	1	1	0	0	0	0	0
APRELIKOVA_BRCA1_TARGETS	1	1	0	0	0	0	0
MARIADASON_RESPONSE_TO_BUTYRATE_SULINDAC_6	1	1	0	0	0	0	0
WP_ESTROGEN_SIGNALING_PATHWAY	1	1	0	0	0	0	0
BIOCARTA_CERAMIDE_PATHWAY	1	1	0	0	0	0	0
BIOCARTA_ECM_PATHWAY	1	1	0	0	0	0	0
REACTOME_SIGNALING_BY_MODERATE_KINASE_ACTIVITY_BRAF_MUTANTS	1	1	0	0	0	0	0
PID_IFNG_PATHWAY	1	1	0	0	0	0	0
PID_SYNDECAN_4_PATHWAY	1	1	0	0	0	0	0
PID_EPO_PATHWAY	1	1	0	0	0	0	0
WP_NEOVASCULARISATION_PROCESSES	1	1	0	0	0	0	0
GRAHAM_NORMAL_QUIESCENT_VS_NORMAL_DIVIDING_UP	1	0	0	0	1	0	0
FLECHNER_PBL_KIDNEY_TRANSPLANT_REJECTED_VS_OK_UP	1	1	0	0	0	0	0
ZHAN_MULTIPLE_MYELOMA_DN	1	0	0	1	0	0	0
REACTOME_INTERLEUKIN_2_FAMILY_SIGNALING	1	1	0	0	0	0	0
WP_IL2_SIGNALING_PATHWAY	1	1	0	0	0	0	0
WP_IL1_SIGNALING_PATHWAY	1	1	0	0	0	0	0
KEGG_NON_SMALL_CELL_LUNG_CANCER	1	1	0	0	0	0	0
WP_TGFBETA_RECEPTOR_SIGNALING_IN_SKELETAL_DYSPLASIAS	1	1	0	0	0	0	0
PID_ARF6_DOWNSTREAM_PATHWAY	1	1	0	0	0	0	0
WP_PHYSIOLOGICAL_AND_PATHOLOGICAL_HYPERTROPHY_OF_THE_HEART	1	1	0	0	0	0	0
PID_FOXO_PATHWAY	1	1	0	0	0	0	0
PID_IL4_2PATHWAY	1	1	0	0	0	0	0
PID_TCR_PATHWAY	1	1	0	0	0	0	0
TOMLINS_PROSTATE_CANCER_UP	1	1	0	0	0	0	0
REACTOME_MTOR_SIGNALLING	1	1	0	0	0	0	0
LANDIS_ERBB2_BREAST_TUMORS_65_DN	1	0	0	1	0	0	0
BIOCARTA_AT1R_PATHWAY	1	1	0	0	0	0	0
REACTOME_NUCLEAR_ENVELOPE_NE_REASSEMBLY	1	1	0	0	0	0	0
REACTOME_HSF1_DEPENDENT_TRANSACTIVATION	1	0	0	1	0	0	0
REACTOME_REGULATION_OF_KIT_SIGNALING	1	1	0	0	0	0	0
OUYANG_PROSTATE_CANCER_PROGRESSION_UP	1	1	0	0	0	0	0
SESTO_RESPONSE_TO_UV_C6	1	0	0	1	0	0	0
WP_IL17_SIGNALING_PATHWAY	1	1	0	0	0	0	0
BIOCARTA_INTEGRIN_PATHWAY	1	1	0	0	0	0	0
PID_IGF1_PATHWAY	1	1	0	0	0	0	0
TIMOFEEVA_GROWTH_STRESS_VIA_STAT1_DN	1	1	0	0	0	0	0
REACTOME_CYTOCHROME_C_MEDIATED_APOPTOTIC_RESPONSE	1	1	0	0	0	0	0
BIOCARTA_IL4_PATHWAY	1	1	0	0	0	0	0
PID_ILK_PATHWAY	1	1	0	0	0	0	0
WP_HEPATOCYTE_GROWTH_FACTOR_RECEPTOR_SIGNALING	1	1	0	0	0	0	0
PID_ERBB1_RECEPTOR_PROXIMAL_PATHWAY	1	1	0	0	0	0	0
WP_DEVELOPMENT_OF_URETERIC_COLLECTION_SYSTEM	1	1	0	0	0	0	0
BIOCARTA_IL2RB_PATHWAY	1	1	0	0	0	0	0
REACTOME_CYTOSOLIC_SENSORS_OF_PATHOGEN_ASSOCIATED_DNA	1	0	0	0	1	0	0
REACTOME_EXTRA_NUCLEAR_ESTROGEN_SIGNALING	1	1	0	0	0	0	0
WP_NETRINUNC5B_SIGNALING_PATHWAY	1	1	0	0	0	0	0
REACTOME_INTEGRATION_OF_ENERGY_METABOLISM	1	1	0	0	0	0	0
DACOSTA_UV_RESPONSE_VIA_ERCC3_TTD_UP	1	1	0	0	0	0	0
PID_TGFBR_PATHWAY	1	1	0	0	0	0	0
REACTOME_COSTIMULATION_BY_THE_CD28_FAMILY	1	1	0	0	0	0	0
REACTOME_PARASITE_INFECTION	1	1	0	0	0	0	0
WP_IL5_SIGNALING_PATHWAY	1	1	0	0	0	0	0
WP_TGFBETA_RECEPTOR_SIGNALING	1	1	0	0	0	0	0
KYNG_WERNER_SYNDROM_AND_NORMAL_AGING_UP	1	0	0	0	0	1	0
MILI_PSEUDOPODIA	1	1	0	0	0	0	0
REACTOME_VEGFR2_MEDIATED_VASCULAR_PERMEABILITY	1	1	0	0	0	0	0
WP_16P112_DISTAL_DELETION_SYNDROME	1	1	0	0	0	0	0
WP_LIPID_METABOLISM_PATHWAY	1	1	0	0	0	0	0
BIOCARTA_CXCR4_PATHWAY	1	1	0	0	0	0	0
BIOCARTA_LONGEVITY_PATHWAY	1	0	0	1	0	0	0
LY_AGING_OLD_UP	1	0	0	1	0	0	0
REACTOME_NEF_MEDIATED_CD4_DOWN_REGULATION	1	1	0	0	0	0	0
REACTOME_BETA_OXIDATION_OF_PRISTANOYL_COA	1	1	0	0	0	0	0
REACTOME_ACTIVATED_NTRK2_SIGNALS_THROUGH_FYN	1	1	0	0	0	0	0
REACTOME_CARGO_TRAFFICKING_TO_THE_PERICILIARY_MEMBRANE	1	1	0	0	0	0	0
REACTOME_RHO_GTPASES_ACTIVATE_NADPH_OXIDASES	1	1	0	0	0	0	0
URS_ADIPOCYTE_DIFFERENTIATION_DN	1	0	0	1	0	0	0
REACTOME_RHOBTB_GTPASE_CYCLE	1	1	0	0	0	0	0
REACTOME_NEF_MEDIATES_DOWN_MODULATION_OF_CELL_SURFACE_RECEPTORS_BY_RECRUITING_THEM_TO_CLATHRIN_ADAPTERS	1	1	0	0	0	0	0
REACTOME_RHO_GTPASES_ACTIVATE_CIT	1	1	0	0	0	0	0
WP_HEMATOPOIETIC_STEM_CELL_GENE_REGULATION_BY_GABP_ALPHABETA_COMPLEX	1	1	0	0	0	0	0
BIOCARTA_GSK3_PATHWAY	1	1	0	0	0	0	0
BIOCARTA_BARR_MAPK_PATHWAY	1	1	0	0	0	0	0
BIOCARTA_TNFR2_PATHWAY	1	1	0	0	0	0	0
REACTOME_ACTIVATION_OF_BH3_ONLY_PROTEINS	1	1	0	0	0	0	0
PID_AR_NONGENOMIC_PATHWAY	1	1	0	0	0	0	0
MIKKELSEN_ES_ICP_WITH_H3K4ME3_AND_H3K27ME3	0	0	1	1	0	0	0
SMID_BREAST_CANCER_LUMINAL_B_DN	0	0	1	0	1	0	0
WP_MALIGNANT_PLEURAL_MESOTHELIOMA	0	0	1	0	0	1	0
NUYTTEN_NIPP1_TARGETS_UP	0	0	1	0	1	0	0
KUMAR_TARGETS_OF_MLL_AF9_FUSION	0	0	1	0	0	0	1
CHICAS_RB1_TARGETS_SENESCENT	0	0	1	0	0	0	1
REACTOME_SIGNALING_BY_RHO_GTPASES_MIRO_GTPASES_AND_RHOBTB3	0	1	1	0	0	0	0
WELCSH_BRCA1_TARGETS_UP	0	1	0	0	1	0	0
ALONSO_METASTASIS_EMT_UP	0	1	0	0	0	1	0
REACTOME_TOLL_LIKE_RECEPTOR_CASCADES	0	1	0	0	0	0	1
BUCKANOVICH_T_LYMPHOCYTE_HOMING_ON_TUMOR_UP	0	1	0	1	0	0	0
PANGAS_TUMOR_SUPPRESSION_BY_SMAD1_AND_SMAD5_UP	0	1	0	1	0	0	0
REACTOME_TOLL_LIKE_RECEPTOR_TLR1_TLR2_CASCADE	0	1	0	0	0	0	1
NAKAJIMA_MAST_CELL	0	1	0	1	0	0	0
REACTOME_ACTIVATION_OF_C3_AND_C5	0	1	0	1	0	0	0
REACTOME_EPIGENETIC_REGULATION_OF_GENE_EXPRESSION	0	1	0	0	1	0	0
REACTOME_ACTIVATION_OF_ANTERIOR_HOX_GENES_IN_HINDBRAIN_DEVELOPMENT_DURING_EARLY_EMBRYOGENESIS	0	1	0	0	1	0	0
REACTOME_RNA_POLYMERASE_I_PROMOTER_ESCAPE	0	1	0	0	1	0	0
ROSS_LEUKEMIA_WITH_MLL_FUSIONS	0	1	0	0	1	0	0
CUI_TCF21_TARGETS_UP	0	1	0	1	0	0	0
REACTOME_ACTIVATION_OF_SMO	0	1	0	0	0	1	0
JI_CARCINOGENESIS_BY_KRAS_AND_STK11_DN	0	1	0	1	0	0	0
NABA_ECM_REGULATORS	0	0	0	1	1	0	0
REACTOME_EXTRACELLULAR_MATRIX_ORGANIZATION	0	0	0	1	0	1	0
SCHUETZ_BREAST_CANCER_DUCTAL_INVASIVE_UP	0	0	0	1	0	1	0
BOQUEST_STEM_CELL_UP	0	0	0	1	0	1	0
REACTOME_REGULATION_OF_INSULIN_LIKE_GROWTH_FACTOR_IGF_TRANSPORT_AND_UPTAKE_BY_INSULIN_LIKE_GROWTH_FACTOR_BINDING_PROTEINS_IGFBPS	0	0	0	1	1	0	0
SATO_SILENCED_BY_METHYLATION_IN_PANCREATIC_CANCER_1	0	0	0	1	0	1	0
KIM_GLIS2_TARGETS_UP	0	0	0	1	0	0	1
NAKAYAMA_SOFT_TISSUE_TUMORS_PCA1_UP	0	0	0	1	0	0	1
HOLLERN_EMT_BREAST_TUMOR_UP	0	0	0	1	0	1	0
VART_KSHV_INFECTION_ANGIOGENIC_MARKERS_UP	0	0	0	1	0	1	0
WANG_SMARCE1_TARGETS_UP	0	0	0	1	0	1	0
SABATES_COLORECTAL_ADENOMA_DN	0	0	0	1	0	1	0
LY_AGING_MIDDLE_UP	0	0	0	1	0	1	0
SERVITJA_ISLET_HNF1A_TARGETS_UP	0	0	0	1	0	1	0
ANDERSEN_LIVER_CANCER_KRT19_DN	0	0	0	1	1	0	0
ZHONG_SECRETOME_OF_LUNG_CANCER_AND_FIBROBLAST	0	0	0	1	1	0	0
REACTOME_INITIAL_TRIGGERING_OF_COMPLEMENT	0	0	0	1	1	0	0
NABA_ECM_AFFILIATED	0	0	0	1	0	0	1
IGLESIAS_E2F_TARGETS_UP	0	0	0	1	0	1	0
REACTOME_INTERLEUKIN_4_AND_INTERLEUKIN_13_SIGNALING	0	0	0	1	0	1	0
CHIARETTI_T_ALL_REFRACTORY_TO_THERAPY	0	0	0	1	0	1	0
WP_SPINAL_CORD_INJURY	0	0	0	1	0	1	0
REACTOME_SIRT1_NEGATIVELY_REGULATES_RRNA_EXPRESSION	0	0	0	1	1	0	0
GAUSSMANN_MLL_AF4_FUSION_TARGETS_D_UP	0	0	0	1	0	1	0
MEBARKI_HCC_PROGENITOR_WNT_UP	0	0	0	1	0	1	0
GAUSSMANN_MLL_AF4_FUSION_TARGETS_F_UP	0	0	0	1	0	1	0
MISSIAGLIA_REGULATED_BY_METHYLATION_UP	0	0	0	1	0	0	1
KEGG_ANTIGEN_PROCESSING_AND_PRESENTATION	0	0	0	1	0	0	1
STEGER_ADIPOGENESIS_DN	0	0	0	1	0	1	0
WP_COMPLEMENT_ACTIVATION	0	0	0	1	1	0	0
UROSEVIC_RESPONSE_TO_IMIQUIMOD	0	0	0	1	1	0	0
OHGUCHI_LIVER_HNF4A_TARGETS_DN	0	0	0	1	1	0	0
CHEBOTAEV_GR_TARGETS_DN	0	0	0	1	0	1	0
JOSEPH_RESPONSE_TO_SODIUM_BUTYRATE_DN	0	0	0	1	1	0	0
REACTOME_RMTS_METHYLATE_HISTONE_ARGININES	0	0	0	1	1	0	0
BIOCARTA_CLASSIC_PATHWAY	0	0	0	1	1	0	0
VANASSE_BCL2_TARGETS_DN	0	0	0	1	0	1	0
MEBARKI_HCC_PROGENITOR_WNT_UP_CTNNB1_DEPENDENT	0	0	0	1	0	0	1
BIOCARTA_COMP_PATHWAY	0	0	0	1	1	0	0
MOREAUX_B_LYMPHOCYTE_MATURATION_BY_TACI_UP	0	0	0	1	0	1	0
REACTOME_DNA_REPLICATION_PRE_INITIATION	0	0	0	1	1	0	0
REACTOME_MEIOTIC_SYNAPSIS	0	0	0	1	1	0	0
REACTOME_MEIOSIS	0	0	0	1	1	0	0
LEE_LIVER_CANCER_MYC_DN	0	0	0	1	0	1	0
REACTOME_CONDENSATION_OF_PROPHASE_CHROMOSOMES	0	0	0	1	1	0	0
SU_LIVER	0	0	0	1	1	0	0
WP_KININKALLIKREIN_PATHWAY	0	0	0	1	1	0	0
WAMUNYOKOLI_OVARIAN_CANCER_GRADES_1_2_DN	0	0	0	1	1	0	0
FULCHER_INFLAMMATORY_RESPONSE_LECTIN_VS_LPS_DN	0	0	0	0	1	0	1
REACTOME_INNATE_IMMUNE_SYSTEM	0	0	0	0	1	0	1
MARKEY_RB1_ACUTE_LOF_DN	0	0	0	0	1	0	1
REACTOME_IMMUNOREGULATORY_INTERACTIONS_BETWEEN_A_LYMPHOID_AND_A_NON_LYMPHOID_CELL	0	0	0	0	1	0	1
BLANCO_MELO_BRONCHIAL_EPITHELIAL_CELLS_INFLUENZA_A_DEL_NS1_INFECTION_UP	0	0	0	0	1	0	1
REACTOME_INTERFERON_SIGNALING	0	0	0	0	1	0	1
ZHOU_INFLAMMATORY_RESPONSE_LPS_UP	0	0	0	0	1	0	1
ZHAN_MULTIPLE_MYELOMA_SPIKED	0	0	0	0	1	0	1
BECKER_TAMOXIFEN_RESISTANCE_UP	0	0	0	0	1	0	1
BOSCO_INTERFERON_INDUCED_ANTIVIRAL_MODULE	0	0	0	0	1	0	1
GRAESSMANN_APOPTOSIS_BY_DOXORUBICIN_UP	0	0	0	0	1	0	1
MARKEY_RB1_CHRONIC_LOF_DN	0	0	0	0	0	1	1
STAMBOLSKY_TARGETS_OF_MUTATED_TP53_DN	0	0	0	0	1	0	1
TAKEDA_TARGETS_OF_NUP98_HOXA9_FUSION_16D_UP	0	0	0	0	1	0	1
WP_TYPE_II_INTERFERON_SIGNALING_IFNG	0	0	0	0	1	0	1
JACKSON_DNMT1_TARGETS_UP	0	0	0	0	1	0	1
COLINA_TARGETS_OF_4EBP1_AND_4EBP2	0	0	0	0	1	0	1
WP_MICROGLIA_PATHOGEN_PHAGOCYTOSIS_PATHWAY	0	0	0	0	1	0	1
DEBIASI_APOPTOSIS_BY_REOVIRUS_INFECTION_UP	0	0	0	0	1	0	1
WANG_BARRETTS_ESOPHAGUS_UP	0	0	0	0	1	0	1
REACTOME_CHONDROITIN_SULFATE_DERMATAN_SULFATE_METABOLISM	0	0	0	0	1	0	1
BRUINS_UVC_RESPONSE_VIA_TP53_GROUP_C	0	0	0	0	1	0	1
RUTELLA_RESPONSE_TO_HGF_VS_CSF2RB_AND_IL4_UP	0	0	0	0	1	0	1
PELLICCIOTTA_HDAC_IN_ANTIGEN_PRESENTATION_UP	0	0	0	0	1	0	1
LI_INDUCED_T_TO_NATURAL_KILLER_UP	0	0	0	0	1	0	1
ALTEMEIER_RESPONSE_TO_LPS_WITH_MECHANICAL_VENTILATION	0	0	0	0	1	0	1
DEMAGALHAES_AGING_UP	0	0	0	0	1	0	1
YAMASHITA_LIVER_CANCER_STEM_CELL_DN	0	0	0	0	1	0	1
COATES_MACROPHAGE_M1_VS_M2_DN	0	0	0	0	1	0	1
CHIANG_LIVER_CANCER_SUBCLASS_PROLIFERATION_DN	0	0	0	0	1	0	1
GAVIN_FOXP3_TARGETS_CLUSTER_T4	0	0	0	0	0	1	1
CHEN_LIVER_METABOLISM_QTL_CIS	0	0	0	0	1	0	1
REACTOME_NEUTROPHIL_DEGRANULATION	0	0	0	0	1	0	1
ACEVEDO_LIVER_CANCER_DN	0	0	0	0	1	0	1
WP_NETWORK_MAP_OF_SARSCOV2_SIGNALING_PATHWAY	0	0	0	0	1	0	1
YANG_BCL3_TARGETS_UP	0	0	0	0	1	0	1
QI_PLASMACYTOMA_UP	0	0	0	0	1	0	1
VERHAAK_AML_WITH_NPM1_MUTATED_DN	0	0	0	0	1	0	1
MIKKELSEN_MCV6_LCP_WITH_H3K4ME3	0	0	0	0	1	0	1
SHEN_SMARCA2_TARGETS_DN	0	0	0	0	1	0	1
FOSTER_TOLERANT_MACROPHAGE_DN	0	0	0	0	1	0	1
REACTOME_SIGNALING_BY_INTERLEUKINS	0	0	0	0	1	1	0
REACTOME_CHROMOSOME_MAINTENANCE	0	0	0	0	1	1	0
REACTOME_INTERLEUKIN_10_SIGNALING	0	0	0	0	1	1	0
REACTOME_TELOMERE_MAINTENANCE	0	0	0	0	1	1	0
REACTOME_HATS_ACETYLATE_HISTONES	0	0	0	0	1	1	0
FURUKAWA_DUSP6_TARGETS_PCI35_UP	0	0	0	0	1	1	0
TARTE_PLASMA_CELL_VS_PLASMABLAST_DN	1	0	0	0	0	0	0
REACTOME_APOPTOSIS	1	0	0	0	0	0	0
WP_HEPATITIS_B_INFECTION	1	0	0	0	0	0	0
VANTVEER_BREAST_CANCER_POOR_PROGNOSIS	1	0	0	0	0	0	0
WONG_MITOCHONDRIA_GENE_MODULE	1	0	0	0	0	0	0
WAKABAYASHI_ADIPOGENESIS_PPARG_RXRA_BOUND_36HR	1	0	0	0	0	0	0
GRABARCZYK_BCL11B_TARGETS_UP	1	0	0	0	0	0	0
REACTOME_AUTOPHAGY	1	0	0	0	0	0	0
REACTOME_HIV_INFECTION	1	0	0	0	0	0	0
TIEN_INTESTINE_PROBIOTICS_6HR_DN	1	0	0	0	0	0	0
REACTOME_ASSEMBLY_OF_THE_HIV_VIRION	1	0	0	0	0	0	0
REACTOME_DOWNREGULATION_OF_SMAD2_3_SMAD4_TRANSCRIPTIONAL_ACTIVITY	1	0	0	0	0	0	0
BASSO_B_LYMPHOCYTE_NETWORK	1	0	0	0	0	0	0
HONMA_DOCETAXEL_RESISTANCE	1	0	0	0	0	0	0
BURTON_ADIPOGENESIS_8	1	0	0	0	0	0	0
KARLSSON_TGFB1_TARGETS_UP	1	0	0	0	0	0	0
REACTOME_AGGREPHAGY	1	0	0	0	0	0	0
PID_RHOA_PATHWAY	1	0	0	0	0	0	0
REACTOME_SUPPRESSION_OF_PHAGOSOMAL_MATURATION	1	0	0	0	0	0	0
LUI_THYROID_CANCER_PAX8_PPARG_UP	1	0	0	0	0	0	0
REACTOME_LATE_ENDOSOMAL_MICROAUTOPHAGY	1	0	0	0	0	0	0
WELCSH_BRCA1_TARGETS_DN	1	0	0	0	0	0	0
REACTOME_PROTEIN_LOCALIZATION	1	0	0	0	0	0	0
REACTOME_METABOLISM_OF_NUCLEOTIDES	1	0	0	0	0	0	0
REACTOME_MUSCLE_CONTRACTION	1	0	0	0	0	0	0
HADDAD_T_LYMPHOCYTE_AND_NK_PROGENITOR_UP	1	0	0	0	0	0	0
LANDIS_ERBB2_BREAST_PRENEOPLASTIC_DN	1	0	0	0	0	0	0
KIM_MYCN_AMPLIFICATION_TARGETS_UP	1	0	0	0	0	0	0
ZAMORA_NOS2_TARGETS_UP	1	0	0	0	0	0	0
PARK_TRETINOIN_RESPONSE_AND_RARA_PLZF_FUSION	1	0	0	0	0	0	0
REACTOME_TRANSCRIPTIONAL_ACTIVITY_OF_SMAD2_SMAD3_SMAD4_HETEROTRIMER	1	0	0	0	0	0	0
REACTOME_SELECTIVE_AUTOPHAGY	1	0	0	0	0	0	0
PID_ECADHERIN_STABILIZATION_PATHWAY	1	0	0	0	0	0	0
REACTOME_LISTERIA_MONOCYTOGENES_ENTRY_INTO_HOST_CELLS	1	0	0	0	0	0	0
WP_BIOMARKERS_FOR_PYRIMIDINE_METABOLISM_DISORDERS	1	0	0	0	0	0	0
TAKEDA_TARGETS_OF_NUP98_HOXA9_FUSION_16D_DN	1	0	0	0	0	0	0
HESS_TARGETS_OF_HOXA9_AND_MEIS1_DN	1	0	0	0	0	0	0
REACTOME_MAP3K8_TPL2_DEPENDENT_MAPK1_3_ACTIVATION	1	0	0	0	0	0	0
WP_ENVELOPE_PROTEINS_AND_THEIR_POTENTIAL_ROLES_IN_EDMD_PHYSIOPATHOLOGY	1	0	0	0	0	0	0
MALONEY_RESPONSE_TO_17AAG_UP	1	0	0	0	0	0	0
REACTOME_SIGNALING_BY_CSF3_G_CSF	1	0	0	0	0	0	0
PID_CASPASE_PATHWAY	1	0	0	0	0	0	0
WP_NONSMALL_CELL_LUNG_CANCER	1	0	0	0	0	0	0
WP_PYRIMIDINE_METABOLISM	1	0	0	0	0	0	0
KEGG_PROGESTERONE_MEDIATED_OOCYTE_MATURATION	1	0	0	0	0	0	0
WP_GLIOBLASTOMA_SIGNALING_PATHWAYS	1	0	0	0	0	0	0
WP_CORTICOTROPINRELEASING_HORMONE_SIGNALING_PATHWAY	1	0	0	0	0	0	0
DAVIES_MULTIPLE_MYELOMA_VS_MGUS_DN	1	0	0	0	0	0	0
REACTOME_COPI_INDEPENDENT_GOLGI_TO_ER_RETROGRADE_TRAFFIC	1	0	0	0	0	0	0
REACTOME_REGULATION_OF_SIGNALING_BY_CBL	1	0	0	0	0	0	0
PLASARI_TGFB1_TARGETS_1HR_UP	1	0	0	0	0	0	0
BIOCARTA_EIF_PATHWAY	1	0	0	0	0	0	0
BIOCARTA_RHO_PATHWAY	1	0	0	0	0	0	0
CAFFAREL_RESPONSE_TO_THC_24HR_5_DN	1	0	0	0	0	0	0
REACTOME_EUKARYOTIC_TRANSLATION_INITIATION	1	0	0	0	0	0	0
JIANG_AGING_HYPOTHALAMUS_DN	1	0	0	0	0	0	0
KYNG_RESPONSE_TO_H2O2_VIA_ERCC6_UP	1	0	0	0	0	0	0
XU_RESPONSE_TO_TRETINOIN_UP	1	0	0	0	0	0	0
HAHTOLA_CTCL_PATHOGENESIS	1	0	0	0	0	0	0
REACTOME_ACTIVATION_OF_IRF3_IRF7_MEDIATED_BY_TBK1_IKK_EPSILON	1	0	0	0	0	0	0
WP_OSTEOPONTIN_SIGNALING	1	0	0	0	0	0	0
WP_GDNFRET_SIGNALING_AXIS	1	0	0	0	0	0	0
KEGG_PYRIMIDINE_METABOLISM	1	0	0	0	0	0	0
TARTE_PLASMA_CELL_VS_B_LYMPHOCYTE_UP	1	0	0	0	0	0	0
REACTOME_TOLL_LIKE_RECEPTOR_9_TLR9_CASCADE	1	0	0	0	0	0	0
WP_MRNA_PROCESSING	1	0	0	0	0	0	0
HOSHIDA_LIVER_CANCER_SURVIVAL_DN	1	0	0	0	0	0	0
TAKAO_RESPONSE_TO_UVB_RADIATION_UP	1	0	0	0	0	0	0
KEGG_RENAL_CELL_CARCINOMA	1	0	0	0	0	0	0
REACTOME_INLA_MEDIATED_ENTRY_OF_LISTERIA_MONOCYTOGENES_INTO_HOST_CELLS	1	0	0	0	0	0	0
REACTOME_PREVENTION_OF_PHAGOSOMAL_LYSOSOMAL_FUSION	1	0	0	0	0	0	0
SCHLOSSER_MYC_AND_SERUM_RESPONSE_SYNERGY	1	0	0	0	0	0	0
REACTOME_IKK_COMPLEX_RECRUITMENT_MEDIATED_BY_RIP1	1	0	0	0	0	0	0
REACTOME_INSERTION_OF_TAIL_ANCHORED_PROTEINS_INTO_THE_ENDOPLASMIC_RETICULUM_MEMBRANE	1	0	0	0	0	0	0
BIOCARTA_HCMV_PATHWAY	1	0	0	0	0	0	0
KRASNOSELSKAYA_ILF3_TARGETS_DN	1	0	0	0	0	0	0
REACTOME_OVARIAN_TUMOR_DOMAIN_PROTEASES	1	0	0	0	0	0	0
REACTOME_NEGATIVE_REGULATORS_OF_DDX58_IFIH1_SIGNALING	1	0	0	0	0	0	0
WP_FACTORS_AND_PATHWAYS_AFFECTING_INSULINLIKE_GROWTH_FACTOR_IGF1AKT_SIGNALING	1	0	0	0	0	0	0
PID_P38_ALPHA_BETA_PATHWAY	1	0	0	0	0	0	0
TIEN_INTESTINE_PROBIOTICS_6HR_UP	1	0	0	0	0	0	0
AMIT_EGF_RESPONSE_60_MCF10A	1	0	0	0	0	0	0
DELPUECH_FOXO3_TARGETS_DN	1	0	0	0	0	0	0
SCHEIDEREIT_IKK_INTERACTING_PROTEINS	1	0	0	0	0	0	0
REACTOME_DOWNREGULATION_OF_TGF_BETA_RECEPTOR_SIGNALING	1	0	0	0	0	0	0
WP_FAMILIAL_PARTIAL_LIPODYSTROPHY_FPLD	1	0	0	0	0	0	0
REACTOME_COPI_DEPENDENT_GOLGI_TO_ER_RETROGRADE_TRAFFIC	1	0	0	0	0	0	0
LI_LUNG_CANCER	1	0	0	0	0	0	0
BIOCARTA_NFAT_PATHWAY	1	0	0	0	0	0	0
KEGG_HYPERTROPHIC_CARDIOMYOPATHY_HCM	1	0	0	0	0	0	0
YANAGIHARA_ESX1_TARGETS	1	0	0	0	0	0	0
REACTOME_JNK_C_JUN_KINASES_PHOSPHORYLATION_AND_ACTIVATION_MEDIATED_BY_ACTIVATED_HUMAN_TAK1	1	0	0	0	0	0	0
REACTOME_REGULATION_OF_LOCALIZATION_OF_FOXO_TRANSCRIPTION_FACTORS	1	0	0	0	0	0	0
WP_PROGERIAASSOCIATED_LIPODYSTROPHY	1	0	0	0	0	0	0
WP_ID_SIGNALING_PATHWAY	1	0	0	0	0	0	0
KEGG_ONE_CARBON_POOL_BY_FOLATE	1	0	0	0	0	0	0
REACTOME_INACTIVATION_OF_CSF3_G_CSF_SIGNALING	1	0	0	0	0	0	0
WP_HOSTPATHOGEN_INTERACTION_OF_HUMAN_CORONAVIRUSES_INTERFERON_INDUCTION	1	0	0	0	0	0	0
WP_FATTY_ACID_BETAOXIDATION	1	0	0	0	0	0	0
WENG_POR_TARGETS_LIVER_UP	1	0	0	0	0	0	0
BIOCARTA_AKT_PATHWAY	1	0	0	0	0	0	0
UEDA_CENTRAL_CLOCK	1	0	0	0	0	0	0
WP_LUNG_FIBROSIS	1	0	0	0	0	0	0
THEILGAARD_NEUTROPHIL_AT_SKIN_WOUND_UP	1	0	0	0	0	0	0
PID_IL12_2PATHWAY	1	0	0	0	0	0	0
WP_SIGNAL_TRANSDUCTION_THROUGH_IL1R	1	0	0	0	0	0	0
MOROSETTI_FACIOSCAPULOHUMERAL_MUSCULAR_DISTROPHY_UP	1	0	0	0	0	0	0
REACTOME_TICAM1_RIP1_MEDIATED_IKK_COMPLEX_RECRUITMENT	1	0	0	0	0	0	0
REACTOME_METABOLISM_OF_PORPHYRINS	1	0	0	0	0	0	0
REACTOME_ACTIVATED_TAK1_MEDIATES_P38_MAPK_ACTIVATION	1	0	0	0	0	0	0
BIOCARTA_HDAC_PATHWAY	1	0	0	0	0	0	0
TONKS_TARGETS_OF_RUNX1_RUNX1T1_FUSION_SUSTAINED_IN_GRANULOCYTE_UP	1	0	0	0	0	0	0
TORCHIA_TARGETS_OF_EWSR1_FLI1_FUSION_TOP20_DN	1	0	0	0	0	0	0
REACTOME_MAPK1_ERK2_ACTIVATION	1	0	0	0	0	0	0
REACTOME_METABOLISM_OF_FOLATE_AND_PTERINES	1	0	0	0	0	0	0
REACTOME_REGULATION_OF_INNATE_IMMUNE_RESPONSES_TO_CYTOSOLIC_DNA	1	0	0	0	0	0	0
WP_NSP1_FROM_SARSCOV2_INHIBITS_TRANSLATION_INITIATION_IN_THE_HOST_CELL	1	0	0	0	0	0	0
WP_CHOLESTEROL_BIOSYNTHESIS_PATHWAY	1	0	0	0	0	0	0
BIOCARTA_PLATELETAPP_PATHWAY	1	0	0	0	0	0	0
REACTOME_SIGNALLING_TO_ERKS	1	0	0	0	0	0	0
WP_HEMATOPOIETIC_STEM_CELL_DIFFERENTIATION	1	0	0	0	0	0	0
REACTOME_REGULATION_OF_PTEN_STABILITY_AND_ACTIVITY	1	0	0	0	0	0	0
SASSON_RESPONSE_TO_GONADOTROPHINS_DN	1	0	0	0	0	0	0
NGUYEN_NOTCH1_TARGETS_DN	1	0	0	0	0	0	0
AMIT_SERUM_RESPONSE_120_MCF10A	1	0	0	0	0	0	0
MCBRYAN_PUBERTAL_BREAST_6_7WK_DN	1	0	0	0	0	0	0
HOEBEKE_LYMPHOID_STEM_CELL_UP	1	0	0	0	0	0	0
BIOCARTA_HIVNEF_PATHWAY	1	0	0	0	0	0	0
PID_PI3KCI_PATHWAY	1	0	0	0	0	0	0
MATTIOLI_MULTIPLE_MYELOMA_WITH_14Q32_TRANSLOCATIONS	1	0	0	0	0	0	0
OHM_METHYLATED_IN_ADULT_CANCERS	1	0	0	0	0	0	0
LAMB_CCND1_TARGETS	1	0	0	0	0	0	0
LAU_APOPTOSIS_CDKN2A_DN	1	0	0	0	0	0	0
CALVET_IRINOTECAN_SENSITIVE_VS_REVERTED_UP	1	0	0	0	0	0	0
VALK_AML_CLUSTER_15	1	0	0	0	0	0	0
PHONG_TNF_TARGETS_DN	1	0	0	0	0	0	0
BIOCARTA_STAT3_PATHWAY	1	0	0	0	0	0	0
REACTOME_ROLE_OF_ABL_IN_ROBO_SLIT_SIGNALING	1	0	0	0	0	0	0
REACTOME_CREATINE_METABOLISM	1	0	0	0	0	0	0
REACTOME_REGULATION_OF_PTEN_LOCALIZATION	1	0	0	0	0	0	0
REACTOME_SUPPRESSION_OF_APOPTOSIS	1	0	0	0	0	0	0
REACTOME_TRAF6_MEDIATED_IRF7_ACTIVATION_IN_TLR7_8_OR_9_SIGNALING	1	0	0	0	0	0	0
WP_NANOMATERIALINDUCED_INFLAMMASOME_ACTIVATION	1	0	0	0	0	0	0
LUI_THYROID_CANCER_CLUSTER_4	1	0	0	0	0	0	0
MOOTHA_TCA	1	0	0	0	0	0	0
BIOCARTA_NDKDYNAMIN_PATHWAY	1	0	0	0	0	0	0
REACTOME_SIGNAL_TRANSDUCTION_BY_L1	1	0	0	0	0	0	0
WP_EXTRACELLULAR_VESICLES_IN_THE_CROSSTALK_OF_CARDIAC_CELLS	1	0	0	0	0	0	0
WP_ENDOPLASMIC_RETICULUM_STRESS_RESPONSE_IN_CORONAVIRUS_INFECTION	1	0	0	0	0	0	0
AMIT_EGF_RESPONSE_60_HELA	1	0	0	0	0	0	0
IIZUKA_LIVER_CANCER_PROGRESSION_G1_G2_DN	1	0	0	0	0	0	0
REACTOME_INTERLEUKIN_6_SIGNALING	1	0	0	0	0	0	0
REACTOME_TRANSLESION_SYNTHESIS_BY_POLH	1	0	0	0	0	0	0
REACTOME_APC_CDC20_MEDIATED_DEGRADATION_OF_NEK2A	1	0	0	0	0	0	0
REACTOME_PYRIMIDINE_CATABOLISM	1	0	0	0	0	0	0
REACTOME_INLB_MEDIATED_ENTRY_OF_LISTERIA_MONOCYTOGENES_INTO_HOST_CELL	1	0	0	0	0	0	0
REACTOME_INTERLEUKIN_15_SIGNALING	1	0	0	0	0	0	0
REACTOME_KINESINS	1	0	0	0	0	0	0
WACKER_HYPOXIA_TARGETS_OF_VHL	1	0	0	0	0	0	0
BIOCARTA_ACH_PATHWAY	1	0	0	0	0	0	0
KEGG_GLYOXYLATE_AND_DICARBOXYLATE_METABOLISM	1	0	0	0	0	0	0
FAELT_B_CLL_WITH_VH3_21_DN	1	0	0	0	0	0	0
WP_STRIATED_MUSCLE_CONTRACTION_PATHWAY	1	0	0	0	0	0	0
BIOCARTA_IL1R_PATHWAY	1	0	0	0	0	0	0
MCBRYAN_PUBERTAL_BREAST_3_4WK_UP	0	0	1	0	0	0	0
LEE_RECENT_THYMIC_EMIGRANT	0	0	1	0	0	0	0
CAIRO_LIVER_DEVELOPMENT_UP	0	0	1	0	0	0	0
HAMAI_APOPTOSIS_VIA_TRAIL_DN	0	0	1	0	0	0	0
TURASHVILI_BREAST_DUCTAL_CARCINOMA_VS_DUCTAL_NORMAL_DN	0	0	1	0	0	0	0
VART_KSHV_INFECTION_ANGIOGENIC_MARKERS_DN	0	0	1	0	0	0	0
MCBRYAN_PUBERTAL_BREAST_4_5WK_UP	0	0	1	0	0	0	0
HELLER_HDAC_TARGETS_SILENCED_BY_METHYLATION_DN	0	0	1	0	0	0	0
DACOSTA_UV_RESPONSE_VIA_ERCC3_UP	0	0	1	0	0	0	0
HELLER_HDAC_TARGETS_DN	0	0	1	0	0	0	0
WONG_ADULT_TISSUE_STEM_MODULE	0	0	1	0	0	0	0
ZHOU_INFLAMMATORY_RESPONSE_LIVE_UP	0	0	1	0	0	0	0
YAGI_AML_WITH_T_8_21_TRANSLOCATION	0	0	1	0	0	0	0
CUI_TCF21_TARGETS_2_UP	0	0	1	0	0	0	0
ENK_UV_RESPONSE_KERATINOCYTE_DN	0	0	1	0	0	0	0
CHARAFE_BREAST_CANCER_LUMINAL_VS_MESENCHYMAL_DN	0	0	1	0	0	0	0
BRUINS_UVC_RESPONSE_VIA_TP53_GROUP_B	0	0	1	0	0	0	0
ZWANG_TRANSIENTLY_UP_BY_2ND_EGF_PULSE_ONLY	0	0	1	0	0	0	0
NABA_SECRETED_FACTORS	0	0	1	0	0	0	0
NUYTTEN_NIPP1_TARGETS_DN	0	0	1	0	0	0	0
SMID_BREAST_CANCER_BASAL_UP	0	0	1	0	0	0	0
ONKEN_UVEAL_MELANOMA_UP	0	0	1	0	0	0	0
PUJANA_CHEK2_PCC_NETWORK	0	0	1	0	0	0	0
PUJANA_ATM_PCC_NETWORK	0	0	1	0	0	0	0
HOUNKPE_HOUSEKEEPING_GENES	0	1	0	0	0	0	0
REACTOME_MEMBRANE_TRAFFICKING	0	1	0	0	0	0	0
FLECHNER_BIOPSY_KIDNEY_TRANSPLANT_OK_VS_DONOR_UP	0	1	0	0	0	0	0
SPIELMAN_LYMPHOBLAST_EUROPEAN_VS_ASIAN_DN	0	1	0	0	0	0	0
KEGG_MAPK_SIGNALING_PATHWAY	0	1	0	0	0	0	0
WP_MAPK_SIGNALING_PATHWAY	0	1	0	0	0	0	0
REACTOME_NEGATIVE_REGULATION_OF_THE_PI3K_AKT_NETWORK	0	1	0	0	0	0	0
YAGI_AML_WITH_11Q23_REARRANGED	0	1	0	0	0	0	0
FERNANDEZ_BOUND_BY_MYC	0	1	0	0	0	0	0
PID_ERBB1_INTERNALIZATION_PATHWAY	0	1	0	0	0	0	0
REACTOME_INTEGRIN_SIGNALING	0	1	0	0	0	0	0
WP_PDGF_PATHWAY	0	1	0	0	0	0	0
REACTOME_PLATELET_AGGREGATION_PLUG_FORMATION	0	1	0	0	0	0	0
REACTOME_SIGNALING_BY_INSULIN_RECEPTOR	0	1	0	0	0	0	0
KAAB_FAILED_HEART_ATRIUM_DN	0	1	0	0	0	0	0
REACTOME_MITOCHONDRIAL_FATTY_ACID_BETA_OXIDATION	0	1	0	0	0	0	0
REACTOME_CTLA4_INHIBITORY_SIGNALING	0	1	0	0	0	0	0
WP_INTERLEUKIN11_SIGNALING_PATHWAY	0	1	0	0	0	0	0
BURTON_ADIPOGENESIS_7	0	1	0	0	0	0	0
WP_EBOLA_VIRUS_INFECTION_IN_HOST	0	1	0	0	0	0	0
KEGG_GNRH_SIGNALING_PATHWAY	0	1	0	0	0	0	0
WP_REGUCALCIN_IN_PROXIMAL_TUBULE_EPITHELIAL_KIDNEY_CELLS	0	1	0	0	0	0	0
LAIHO_COLORECTAL_CANCER_SERRATED_UP	0	1	0	0	0	0	0
REACTOME_INSULIN_RECEPTOR_SIGNALLING_CASCADE	0	1	0	0	0	0	0
WP_TCELL_ANTIGEN_RECEPTOR_TCR_PATHWAY_DURING_STAPHYLOCOCCUS_AUREUS_INFECTION	0	1	0	0	0	0	0
PID_PTP1B_PATHWAY	0	1	0	0	0	0	0
WP_INHIBITION_OF_EXOSOME_BIOGENESIS_AND_SECRETION_BY_MANUMYCIN_A_IN_CRPC_CELLS	0	1	0	0	0	0	0
BIOCARTA_RACCYCD_PATHWAY	0	1	0	0	0	0	0
WP_REGULATORY_CIRCUITS_OF_THE_STAT3_SIGNALING_PATHWAY	0	1	0	0	0	0	0
REACTOME_TRANSMISSION_ACROSS_CHEMICAL_SYNAPSES	0	1	0	0	0	0	0
WP_BRAINDERIVED_NEUROTROPHIC_FACTOR_BDNF_SIGNALING_PATHWAY	0	1	0	0	0	0	0
WANG_METASTASIS_OF_BREAST_CANCER_ESR1_DN	0	1	0	0	0	0	0
BIOCARTA_MTOR_PATHWAY	0	1	0	0	0	0	0
WP_ERBB_SIGNALING_PATHWAY	0	1	0	0	0	0	0
WP_MAPK_AND_NFKB_SIGNALING_PATHWAYS_INHIBITED_BY_YERSINIA_YOPJ	0	1	0	0	0	0	0
BIOCARTA_EGF_PATHWAY	0	1	0	0	0	0	0
REACTOME_CD28_DEPENDENT_PI3K_AKT_SIGNALING	0	1	0	0	0	0	0
REACTOME_PHOSPHOLIPID_METABOLISM	0	1	0	0	0	0	0
DEN_INTERACT_WITH_LCA5	0	1	0	0	0	0	0
PID_GMCSF_PATHWAY	0	1	0	0	0	0	0
WP_THYROID_HORMONES_PRODUCTION_AND_PERIPHERAL_DOWNSTREAM_SIGNALING_EFFECTS	0	1	0	0	0	0	0
REACTOME_RET_SIGNALING	0	1	0	0	0	0	0
WP_PDGFRBETA_PATHWAY	0	1	0	0	0	0	0
JAZAERI_BREAST_CANCER_BRCA1_VS_BRCA2_UP	0	1	0	0	0	0	0
REACTOME_RAB_GEFS_EXCHANGE_GTP_FOR_GDP_ON_RABS	0	1	0	0	0	0	0
KEGG_ADIPOCYTOKINE_SIGNALING_PATHWAY	0	1	0	0	0	0	0
KEGG_T_CELL_RECEPTOR_SIGNALING_PATHWAY	0	1	0	0	0	0	0
WATANABE_RECTAL_CANCER_RADIOTHERAPY_RESPONSIVE_UP	0	1	0	0	0	0	0
ROYLANCE_BREAST_CANCER_16Q_COPY_NUMBER_UP	0	1	0	0	0	0	0
PID_AR_PATHWAY	0	1	0	0	0	0	0
WP_DNA_DAMAGE_RESPONSE_ONLY_ATM_DEPENDENT	0	1	0	0	0	0	0
WP_TGFBETA_SIGNALING_PATHWAY	0	1	0	0	0	0	0
REACTOME_ONCOGENIC_MAPK_SIGNALING	0	1	0	0	0	0	0
BIOCARTA_SPPA_PATHWAY	0	1	0	0	0	0	0
WP_KALLMANN_SYNDROME	0	1	0	0	0	0	0
REACTOME_EPH_EPHRIN_SIGNALING	0	1	0	0	0	0	0
REACTOME_PECAM1_INTERACTIONS	0	1	0	0	0	0	0
REACTOME_SEALING_OF_THE_NUCLEAR_ENVELOPE_NE_BY_ESCRT_III	0	1	0	0	0	0	0
PID_S1P_S1P4_PATHWAY	0	1	0	0	0	0	0
WP_TCELL_RECEPTOR_TCR_SIGNALING_PATHWAY	0	1	0	0	0	0	0
HASLINGER_B_CLL_WITH_17P13_DELETION	0	1	0	0	0	0	0
REACTOME_DEADENYLATION_OF_MRNA	0	1	0	0	0	0	0
WP_TYPE_II_DIABETES_MELLITUS	0	1	0	0	0	0	0
OUELLET_CULTURED_OVARIAN_CANCER_INVASIVE_VS_LMP_UP	0	1	0	0	0	0	0
PID_TCPTP_PATHWAY	0	1	0	0	0	0	0
WP_T_CELL_RECEPTOR_AND_COSTIMULATORY_SIGNALING	0	1	0	0	0	0	0
PID_ER_NONGENOMIC_PATHWAY	0	1	0	0	0	0	0
PID_CD8_TCR_PATHWAY	0	1	0	0	0	0	0
REACTOME_FCGAMMA_RECEPTOR_FCGR_DEPENDENT_PHAGOCYTOSIS	0	1	0	0	0	0	0
REACTOME_THE_ROLE_OF_NEF_IN_HIV_1_REPLICATION_AND_DISEASE_PATHOGENESIS	0	1	0	0	0	0	0
WP_MBDNF_AND_PROBDNF_REGULATION_OF_GABA_NEUROTRANSMISSION	0	1	0	0	0	0	0
BIOCARTA_NKCELLS_PATHWAY	0	1	0	0	0	0	0
PID_NFKAPPAB_CANONICAL_PATHWAY	0	1	0	0	0	0	0
REACTOME_SIGNALING_BY_MET	0	1	0	0	0	0	0
APPIERTO_RESPONSE_TO_FENRETINIDE_DN	0	1	0	0	0	0	0
KEGG_VALINE_LEUCINE_AND_ISOLEUCINE_DEGRADATION	0	1	0	0	0	0	0
PID_CD40_PATHWAY	0	1	0	0	0	0	0
REACTOME_NEUROTRANSMITTER_RECEPTORS_AND_POSTSYNAPTIC_SIGNAL_TRANSMISSION	0	1	0	0	0	0	0
BOGNI_TREATMENT_RELATED_MYELOID_LEUKEMIA_DN	0	1	0	0	0	0	0
REACTOME_CD209_DC_SIGN_SIGNALING	0	1	0	0	0	0	0
PID_S1P_S1P1_PATHWAY	0	1	0	0	0	0	0
TOOKER_GEMCITABINE_RESISTANCE_UP	0	1	0	0	0	0	0
ZHONG_SECRETOME_OF_LUNG_CANCER_AND_ENDOTHELIUM	0	1	0	0	0	0	0
REACTOME_FCERI_MEDIATED_MAPK_ACTIVATION	0	1	0	0	0	0	0
BIOCARTA_BCR_PATHWAY	0	1	0	0	0	0	0
BIOCARTA_PDGF_PATHWAY	0	1	0	0	0	0	0
BIOCARTA_IGF1R_PATHWAY	0	1	0	0	0	0	0
DAIRKEE_CANCER_PRONE_RESPONSE_BPA_E2	0	1	0	0	0	0	0
WP_TNFRELATED_WEAK_INDUCER_OF_APOPTOSIS_TWEAK_SIGNALING_PATHWAY	0	1	0	0	0	0	0
BIOCARTA_SPRY_PATHWAY	0	1	0	0	0	0	0
PID_NFKAPPAB_ATYPICAL_PATHWAY	0	1	0	0	0	0	0
REACTOME_SIGNALING_BY_FGFR3	0	1	0	0	0	0	0
HU_ANGIOGENESIS_DN	0	1	0	0	0	0	0
REACTOME_NEGATIVE_REGULATION_OF_FGFR4_SIGNALING	0	1	0	0	0	0	0
REACTOME_MAP2K_AND_MAPK_ACTIVATION	0	1	0	0	0	0	0
BIOCARTA_MET_PATHWAY	0	1	0	0	0	0	0
GINESTIER_BREAST_CANCER_20Q13_AMPLIFICATION_DN	0	1	0	0	0	0	0
WP_ONCOSTATIN_M_SIGNALING_PATHWAY	0	1	0	0	0	0	0
HILLION_HMGA1_TARGETS	0	1	0	0	0	0	0
GARGALOVIC_RESPONSE_TO_OXIDIZED_PHOSPHOLIPIDS_BLACK_DN	0	1	0	0	0	0	0
REACTOME_FORMATION_OF_TUBULIN_FOLDING_INTERMEDIATES_BY_CCT_TRIC	0	1	0	0	0	0	0
REACTOME_FOLDING_OF_ACTIN_BY_CCT_TRIC	0	1	0	0	0	0	0
REACTOME_NTRK2_ACTIVATES_RAC1	0	1	0	0	0	0	0
BARIS_THYROID_CANCER_DN	0	1	0	0	0	0	0
REACTOME_P130CAS_LINKAGE_TO_MAPK_SIGNALING_FOR_INTEGRINS	0	1	0	0	0	0	0
REACTOME_CD28_DEPENDENT_VAV1_PATHWAY	0	1	0	0	0	0	0
WP_FATTY_ACID_BIOSYNTHESIS	0	1	0	0	0	0	0
BIOCARTA_LECTIN_PATHWAY	0	1	0	0	0	0	0
WP_G13_SIGNALING_PATHWAY	0	1	0	0	0	0	0
WP_HEDGEHOG_SIGNALING_PATHWAY_WP47	0	1	0	0	0	0	0
KEGG_TYPE_II_DIABETES_MELLITUS	0	1	0	0	0	0	0
GALE_APL_WITH_FLT3_MUTATED_UP	0	1	0	0	0	0	0
BIOCARTA_INSULIN_PATHWAY	0	1	0	0	0	0	0
HOSHIDA_LIVER_CANCER_SUBCLASS_S2	0	1	0	0	0	0	0
REACTOME_NEGATIVE_REGULATION_OF_FGFR2_SIGNALING	0	1	0	0	0	0	0
WP_ENDOMETRIAL_CANCER	0	1	0	0	0	0	0
REACTOME_SIGNALING_BY_TYPE_1_INSULIN_LIKE_GROWTH_FACTOR_1_RECEPTOR_IGF1R	0	1	0	0	0	0	0
REACTOME_RHO_GTPASES_ACTIVATE_PAKS	0	1	0	0	0	0	0
REACTOME_SIGNAL_ATTENUATION	0	1	0	0	0	0	0
WP_CONGENITAL_GENERALIZED_LIPODYSTROPHY_CGL	0	1	0	0	0	0	0
WP_7OXOC_AND_7BETAHC_PATHWAYS	0	1	0	0	0	0	0
WP_PARKINUBIQUITIN_PROTEASOMAL_SYSTEM_PATHWAY	0	1	0	0	0	0	0
BIOCARTA_TCR_PATHWAY	0	1	0	0	0	0	0
SCHUHMACHER_MYC_TARGETS_DN	0	1	0	0	0	0	0
BIOCARTA_IRES_PATHWAY	0	1	0	0	0	0	0
REACTOME_RAP1_SIGNALLING	0	1	0	0	0	0	0
REACTOME_RSK_ACTIVATION	0	1	0	0	0	0	0
REACTOME_SIGNALING_BY_MRAS_COMPLEX_MUTANTS	0	1	0	0	0	0	0
WP_TRANSCRIPTION_FACTORS_REGULATE_MIRNAS_RELATED_TO_CARDIAC_HYPERTROPHY	0	1	0	0	0	0	0
MORI_PLASMA_CELL_UP	0	1	0	0	0	0	0
REACTOME_G_PROTEIN_MEDIATED_EVENTS	0	1	0	0	0	0	0
PID_VEGFR1_PATHWAY	0	1	0	0	0	0	0
REACTOME_SIGNALING_BY_BRAF_AND_RAF1_FUSIONS	0	1	0	0	0	0	0
REACTOME_VEGFR2_MEDIATED_CELL_PROLIFERATION	0	1	0	0	0	0	0
REACTOME_MAPK_TARGETS_NUCLEAR_EVENTS_MEDIATED_BY_MAP_KINASES	0	1	0	0	0	0	0
BIOCARTA_GLEEVEC_PATHWAY	0	1	0	0	0	0	0
REACTOME_IRS_MEDIATED_SIGNALLING	0	1	0	0	0	0	0
REACTOME_EPHB_MEDIATED_FORWARD_SIGNALING	0	1	0	0	0	0	0
PID_EPHRINB_REV_PATHWAY	0	1	0	0	0	0	0
REACTOME_ACTIVATION_OF_NMDA_RECEPTORS_AND_POSTSYNAPTIC_EVENTS	0	1	0	0	0	0	0
KEGG_GLIOMA	0	1	0	0	0	0	0
WP_HEAD_AND_NECK_SQUAMOUS_CELL_CARCINOMA	0	1	0	0	0	0	0
WP_AMPACTIVATED_PROTEIN_KINASE_AMPK_SIGNALING	0	1	0	0	0	0	0
PID_SHP2_PATHWAY	0	1	0	0	0	0	0
PID_TRKR_PATHWAY	0	1	0	0	0	0	0
PID_FGF_PATHWAY	0	1	0	0	0	0	0
WINTER_HYPOXIA_DN	0	1	0	0	0	0	0
WP_VASOPRESSINREGULATED_WATER_REABSORPTION	0	1	0	0	0	0	0
BIOCARTA_GH_PATHWAY	0	1	0	0	0	0	0
KEGG_VASOPRESSIN_REGULATED_WATER_REABSORPTION	0	1	0	0	0	0	0
LIU_IL13_MEMORY_MODEL_UP	0	1	0	0	0	0	0
MOOTHA_FFA_OXYDATION	0	1	0	0	0	0	0
PID_RAS_PATHWAY	0	1	0	0	0	0	0
REACTOME_PI_METABOLISM	0	1	0	0	0	0	0
REACTOME_RHOG_GTPASE_CYCLE	0	1	0	0	0	0	0
REACTOME_CREB1_PHOSPHORYLATION_THROUGH_NMDA_RECEPTOR_MEDIATED_ACTIVATION_OF_RAS_SIGNALING	0	1	0	0	0	0	0
REACTOME_SIGNALING_BY_KIT_IN_DISEASE	0	1	0	0	0	0	0
BIOCARTA_IGF1_PATHWAY	0	1	0	0	0	0	0
PID_RHOA_REG_PATHWAY	0	1	0	0	0	0	0
PID_NOTCH_PATHWAY	0	1	0	0	0	0	0
HWANG_PROSTATE_CANCER_MARKERS	0	1	0	0	0	0	0
WP_MIRNA_REGULATION_OF_PROSTATE_CANCER_SIGNALING_PATHWAYS	0	1	0	0	0	0	0
KEGG_INOSITOL_PHOSPHATE_METABOLISM	0	1	0	0	0	0	0
WP_ANGIOTENSIN_II_RECEPTOR_TYPE_1_PATHWAY	0	1	0	0	0	0	0
PID_IL2_STAT5_PATHWAY	0	1	0	0	0	0	0
LANG_MYB_FAMILY_TARGETS	0	1	0	0	0	0	0
LOPEZ_MBD_TARGETS_IMPRINTED_AND_X_LINKED	0	1	0	0	0	0	0
KAPOSI_LIVER_CANCER_MET_UP	0	1	0	0	0	0	0
KEGG_ALPHA_LINOLENIC_ACID_METABOLISM	0	1	0	0	0	0	0
REACTOME_AKT_PHOSPHORYLATES_TARGETS_IN_THE_CYTOSOL	0	1	0	0	0	0	0
REACTOME_GRB2_SOS_PROVIDES_LINKAGE_TO_MAPK_SIGNALING_FOR_INTEGRINS	0	1	0	0	0	0	0
REACTOME_RHOBTB1_GTPASE_CYCLE	0	1	0	0	0	0	0
JIANG_HYPOXIA_CANCER	0	1	0	0	0	0	0
BIOCARTA_RAS_PATHWAY	0	1	0	0	0	0	0
LINDGREN_BLADDER_CANCER_WITH_LOH_IN_CHR9Q	0	1	0	0	0	0	0
JIANG_VHL_TARGETS	0	1	0	0	0	0	0
KANG_DOXORUBICIN_RESISTANCE_DN	0	1	0	0	0	0	0
WANG_RECURRENT_LIVER_CANCER_UP	0	1	0	0	0	0	0
BIOCARTA_PLC_PATHWAY	0	1	0	0	0	0	0
REACTOME_APOPTOTIC_FACTOR_MEDIATED_RESPONSE	0	1	0	0	0	0	0
REACTOME_ACYL_CHAIN_REMODELLING_OF_PG	0	1	0	0	0	0	0
REACTOME_RHO_GTPASES_ACTIVATE_ROCKS	0	1	0	0	0	0	0
WP_FBXL10_ENHANCEMENT_OF_MAPERK_SIGNALING_IN_DIFFUSE_LARGE_BCELL_LYMPHOMA	0	1	0	0	0	0	0
WP_GASTRIC_CANCER_NETWORK_1	0	1	0	0	0	0	0
BIOCARTA_D4GDI_PATHWAY	0	1	0	0	0	0	0
MILI_PSEUDOPODIA_CHEMOTAXIS_UP	0	1	0	0	0	0	0
WP_KISSPEPTINKISSPEPTIN_RECEPTOR_SYSTEM_IN_THE_OVARY	0	1	0	0	0	0	0
DACOSTA_ERCC3_ALLELE_XPCS_VS_TTD_DN	0	1	0	0	0	0	0
HOFFMANN_IMMATURE_TO_MATURE_B_LYMPHOCYTE_UP	0	1	0	0	0	0	0
JOHNSTONE_PARVB_TARGETS_1_DN	0	1	0	0	0	0	0
REACTOME_FCERI_MEDIATED_CA_2_MOBILIZATION	0	1	0	0	0	0	0
REACTOME_MYOGENESIS	0	1	0	0	0	0	0
WP_WNT_SIGNALING_PATHWAY	0	1	0	0	0	0	0
PID_LYSOPHOSPHOLIPID_PATHWAY	0	1	0	0	0	0	0
OUELLET_CULTURED_OVARIAN_CANCER_INVASIVE_VS_LMP_DN	0	1	0	0	0	0	0
REACTOME_SEMA4D_IN_SEMAPHORIN_SIGNALING	0	1	0	0	0	0	0
REACTOME_RHOBTB2_GTPASE_CYCLE	0	1	0	0	0	0	0
WP_4HYDROXYTAMOXIFEN_DEXAMETHASONE_AND_RETINOIC_ACIDS_REGULATION_OF_P27_EXPRESSION	0	1	0	0	0	0	0
SHIN_B_CELL_LYMPHOMA_CLUSTER_7	0	1	0	0	0	0	0
BIOCARTA_CCR3_PATHWAY	0	1	0	0	0	0	0
PID_EPHA2_FWD_PATHWAY	0	1	0	0	0	0	0
NABA_CORE_MATRISOME	0	0	0	1	0	0	0
NABA_ECM_GLYCOPROTEINS	0	0	0	1	0	0	0
PICCALUGA_ANGIOIMMUNOBLASTIC_LYMPHOMA_UP	0	0	0	1	0	0	0
RODWELL_AGING_KIDNEY_NO_BLOOD_UP	0	0	0	1	0	0	0
REACTOME_DEGRADATION_OF_THE_EXTRACELLULAR_MATRIX	0	0	0	1	0	0	0
REACTOME_ACTIVATION_OF_MATRIX_METALLOPROTEINASES	0	0	0	1	0	0	0
CHIARADONNA_NEOPLASTIC_TRANSFORMATION_CDC25_UP	0	0	0	1	0	0	0
JAATINEN_HEMATOPOIETIC_STEM_CELL_DN	0	0	0	1	0	0	0
VECCHI_GASTRIC_CANCER_ADVANCED_VS_EARLY_UP	0	0	0	1	0	0	0
ROY_WOUND_BLOOD_VESSEL_UP	0	0	0	1	0	0	0
ANASTASSIOU_MULTICANCER_INVASIVENESS_SIGNATURE	0	0	0	1	0	0	0
DELYS_THYROID_CANCER_DN	0	0	0	1	0	0	0
SWEET_LUNG_CANCER_KRAS_DN	0	0	0	1	0	0	0
REACTOME_POST_TRANSLATIONAL_MODIFICATION_SYNTHESIS_OF_GPI_ANCHORED_PROTEINS	0	0	0	1	0	0	0
TAKEDA_TARGETS_OF_NUP98_HOXA9_FUSION_8D_DN	0	0	0	1	0	0	0
BILANGES_SERUM_RESPONSE_TRANSLATION	0	0	0	1	0	0	0
REACTOME_ECM_PROTEOGLYCANS	0	0	0	1	0	0	0
LU_TUMOR_VASCULATURE_UP	0	0	0	1	0	0	0
REACTOME_SCAVENGING_BY_CLASS_A_RECEPTORS	0	0	0	1	0	0	0
WESTON_VEGFA_TARGETS_6HR	0	0	0	1	0	0	0
REACTOME_BINDING_AND_UPTAKE_OF_LIGANDS_BY_SCAVENGER_RECEPTORS	0	0	0	1	0	0	0
LU_TUMOR_ENDOTHELIAL_MARKERS_UP	0	0	0	1	0	0	0
LI_WILMS_TUMOR_VS_FETAL_KIDNEY_2_UP	0	0	0	1	0	0	0
YAMAZAKI_TCEB3_TARGETS_UP	0	0	0	1	0	0	0
WP_GLYCOSAMINOGLYCAN_DEGRADATION	0	0	0	1	0	0	0
LIAN_NEUTROPHIL_GRANULE_CONSTITUENTS	0	0	0	1	0	0	0
REACTOME_ATTENUATION_PHASE	0	0	0	1	0	0	0
GOERING_BLOOD_HDL_CHOLESTEROL_QTL_TRANS	0	0	0	1	0	0	0
KARLSSON_TGFB1_TARGETS_DN	0	0	0	1	0	0	0
REACTOME_DISEASES_OF_METABOLISM	0	0	0	1	0	0	0
CERVERA_SDHB_TARGETS_2	0	0	0	1	0	0	0
REACTOME_SELENOAMINO_ACID_METABOLISM	0	0	0	1	0	0	0
KEGG_RIBOSOME	0	0	0	1	0	0	0
REACTOME_REGULATION_OF_EXPRESSION_OF_SLITS_AND_ROBOS	0	0	0	1	0	0	0
LINDVALL_IMMORTALIZED_BY_TERT_DN	0	0	0	1	0	0	0
PID_INTEGRIN2_PATHWAY	0	0	0	1	0	0	0
KEGG_GLYCOSAMINOGLYCAN_DEGRADATION	0	0	0	1	0	0	0
REACTOME_SIGNALING_BY_ROBO_RECEPTORS	0	0	0	1	0	0	0
BAELDE_DIABETIC_NEPHROPATHY_UP	0	0	0	1	0	0	0
REACTOME_COLLAGEN_DEGRADATION	0	0	0	1	0	0	0
REACTOME_MUCOPOLYSACCHARIDOSES	0	0	0	1	0	0	0
REACTOME_ASSEMBLY_OF_COLLAGEN_FIBRILS_AND_OTHER_MULTIMERIC_STRUCTURES	0	0	0	1	0	0	0
CHIARADONNA_NEOPLASTIC_TRANSFORMATION_KRAS_UP	0	0	0	1	0	0	0
WILENSKY_RESPONSE_TO_DARAPLADIB	0	0	0	1	0	0	0
YAN_ESCAPE_FROM_ANOIKIS	0	0	0	1	0	0	0
BROWN_MYELOID_CELL_DEVELOPMENT_UP	0	0	0	1	0	0	0
REACTOME_DISEASES_OF_CARBOHYDRATE_METABOLISM	0	0	0	1	0	0	0
HANN_RESISTANCE_TO_BCL2_INHIBITOR_DN	0	0	0	1	0	0	0
TSAI_RESPONSE_TO_RADIATION_THERAPY	0	0	0	1	0	0	0
NAKAMURA_ADIPOGENESIS_EARLY_DN	0	0	0	1	0	0	0
HUMMERICH_SKIN_CANCER_PROGRESSION_UP	0	0	0	1	0	0	0
BURTON_ADIPOGENESIS_PEAK_AT_0HR	0	0	0	1	0	0	0
GAUSSMANN_MLL_AF4_FUSION_TARGETS_A_UP	0	0	0	1	0	0	0
QI_PLASMACYTOMA_DN	0	0	0	1	0	0	0
TURASHVILI_BREAST_LOBULAR_CARCINOMA_VS_DUCTAL_NORMAL_UP	0	0	0	1	0	0	0
LEE_LIVER_CANCER_MYC_E2F1_DN	0	0	0	1	0	0	0
KEGG_LYSOSOME	0	0	0	1	0	0	0
CHIARADONNA_NEOPLASTIC_TRANSFORMATION_KRAS_CDC25_DN	0	0	0	1	0	0	0
REACTOME_CHEMOKINE_RECEPTORS_BIND_CHEMOKINES	0	0	0	1	0	0	0
LIAN_LIPA_TARGETS_3M	0	0	0	1	0	0	0
KAYO_CALORIE_RESTRICTION_MUSCLE_UP	0	0	0	1	0	0	0
JINESH_BLEBBISHIELD_TRANSFORMED_STEM_CELL_SPHERES_UP	0	0	0	1	0	0	0
MEBARKI_HCC_PROGENITOR_WNT_UP_CTNNB1_DEPENDENT_BLOCKED_BY_FZD8CRD	0	0	0	1	0	0	0
NAKAMURA_ADIPOGENESIS_LATE_DN	0	0	0	1	0	0	0
RUAN_RESPONSE_TO_TNF_UP	0	0	0	1	0	0	0
TRAYNOR_RETT_SYNDROM_DN	0	0	0	1	0	0	0
ZHU_CMV_24_HR_DN	0	0	0	1	0	0	0
WU_APOPTOSIS_BY_CDKN1A_NOT_VIA_TP53	0	0	0	1	0	0	0
REACTOME_COLLAGEN_FORMATION	0	0	0	1	0	0	0
BLANCO_MELO_BETA_INTERFERON_TREATED_BRONCHIAL_EPITHELIAL_CELLS_DN	0	0	0	1	0	0	0
TAKEDA_TARGETS_OF_NUP98_HOXA9_FUSION_10D_DN	0	0	0	1	0	0	0
HOUSTIS_ROS	0	0	0	1	0	0	0
BLANCO_MELO_MERS_COV_INFECTION_MCR5_CELLS_DN	0	0	0	1	0	0	0
NABA_BASEMENT_MEMBRANES	0	0	0	1	0	0	0
REACTOME_NCAM1_INTERACTIONS	0	0	0	1	0	0	0
MAHADEVAN_IMATINIB_RESISTANCE_DN	0	0	0	1	0	0	0
DAZARD_UV_RESPONSE_CLUSTER_G24	0	0	0	1	0	0	0
FARMER_BREAST_CANCER_CLUSTER_4	0	0	0	1	0	0	0
REACTOME_DISSOLUTION_OF_FIBRIN_CLOT	0	0	0	1	0	0	0
REACTOME_PEPTIDE_HORMONE_METABOLISM	0	0	0	1	0	0	0
ZHENG_IL22_SIGNALING_UP	0	0	0	1	0	0	0
LIAN_LIPA_TARGETS_6M	0	0	0	1	0	0	0
WUNDER_INFLAMMATORY_RESPONSE_AND_CHOLESTEROL_UP	0	0	0	1	0	0	0
PID_INTEGRIN1_PATHWAY	0	0	0	1	0	0	0
REACTOME_EUKARYOTIC_TRANSLATION_ELONGATION	0	0	0	1	0	0	0
WP_CYTOPLASMIC_RIBOSOMAL_PROTEINS	0	0	0	1	0	0	0
MARTINELLI_IMMATURE_NEUTROPHIL_UP	0	0	0	1	0	0	0
REACTOME_COMMON_PATHWAY_OF_FIBRIN_CLOT_FORMATION	0	0	0	1	0	0	0
WP_BLOOD_CLOTTING_CASCADE	0	0	0	1	0	0	0
WP_MATRIX_METALLOPROTEINASES	0	0	0	1	0	0	0
WP_TRYPTOPHAN_METABOLISM	0	0	0	1	0	0	0
REACTOME_ALPHA_DEFENSINS	0	0	0	1	0	0	0
XU_HGF_TARGETS_INDUCED_BY_AKT1_6HR	0	0	0	1	0	0	0
GERHOLD_ADIPOGENESIS_DN	0	0	0	1	0	0	0
REACTOME_NONSENSE_MEDIATED_DECAY_NMD	0	0	0	1	0	0	0
REACTOME_EPH_EPHRIN_MEDIATED_REPULSION_OF_CELLS	0	0	0	1	0	0	0
WESTON_VEGFA_TARGETS	0	0	0	1	0	0	0
PYEON_CANCER_HEAD_AND_NECK_VS_CERVICAL_DN	0	0	0	1	0	0	0
KUROZUMI_RESPONSE_TO_ONCOCYTIC_VIRUS_AND_CYCLIC_RGD	0	0	0	1	0	0	0
KEGG_SELENOAMINO_ACID_METABOLISM	0	0	0	1	0	0	0
BLANCO_MELO_BRONCHIAL_EPITHELIAL_CELLS_INFLUENZA_A_INFECTION_DN	0	0	0	1	0	0	0
MCGARVEY_SILENCED_BY_METHYLATION_IN_COLON_CANCER	0	0	0	1	0	0	0
REACTOME_PURINERGIC_SIGNALING_IN_LEISHMANIASIS_INFECTION	0	0	0	1	0	0	0
KORKOLA_YOLK_SAC_TUMOR	0	0	0	1	0	0	0
KOBAYASHI_EGFR_SIGNALING_24HR_UP	0	0	0	1	0	0	0
DIAZ_CHRONIC_MYELOGENOUS_LEUKEMIA_DN	0	0	0	1	0	0	0
LEIN_CHOROID_PLEXUS_MARKERS	0	0	0	1	0	0	0
NAKAMURA_ADIPOGENESIS_EARLY_UP	0	0	0	1	0	0	0
REACTOME_SRP_DEPENDENT_COTRANSLATIONAL_PROTEIN_TARGETING_TO_MEMBRANE	0	0	0	1	0	0	0
CROMER_TUMORIGENESIS_UP	0	0	0	1	0	0	0
GREENBAUM_E2A_TARGETS_DN	0	0	0	1	0	0	0
BACOLOD_RESISTANCE_TO_ALKYLATING_AGENTS_UP	0	0	0	1	0	0	0
REACTOME_REGULATION_OF_COMMISSURAL_AXON_PATHFINDING_BY_SLIT_AND_ROBO	0	0	0	1	0	0	0
SMID_BREAST_CANCER_LUMINAL_A_UP	0	0	0	1	0	0	0
TONKS_TARGETS_OF_RUNX1_RUNX1T1_FUSION_SUSTAINDED_IN_ERYTHROCYTE_UP	0	0	0	1	0	0	0
WP_CELL_MIGRATION_AND_INVASION_THROUGH_P75NTR	0	0	0	1	0	0	0
BOQUEST_STEM_CELL_CULTURED_VS_FRESH_DN	0	0	0	1	0	0	0
SMID_BREAST_CANCER_RELAPSE_IN_BONE_UP	0	0	0	1	0	0	0
REACTOME_COLLAGEN_BIOSYNTHESIS_AND_MODIFYING_ENZYMES	0	0	0	1	0	0	0
TURASHVILI_BREAST_LOBULAR_CARCINOMA_VS_LOBULAR_NORMAL_DN	0	0	0	1	0	0	0
LEE_TARGETS_OF_PTCH1_AND_SUFU_UP	0	0	0	1	0	0	0
LIEN_BREAST_CARCINOMA_METAPLASTIC	0	0	0	1	0	0	0
FRASOR_RESPONSE_TO_ESTRADIOL_DN	0	0	0	1	0	0	0
DOANE_BREAST_CANCER_CLASSES_DN	0	0	0	1	0	0	0
DAWSON_METHYLATED_IN_LYMPHOMA_TCL1	0	0	0	1	0	0	0
PID_INTEGRIN5_PATHWAY	0	0	0	1	0	0	0
REACTOME_RECEPTOR_TYPE_TYROSINE_PROTEIN_PHOSPHATASES	0	0	0	1	0	0	0
CHIANG_LIVER_CANCER_SUBCLASS_INTERFERON_UP	0	0	0	1	0	0	0
WP_CANONICAL_AND_NONCANONICAL_NOTCH_SIGNALING	0	0	0	1	0	0	0
KIM_BIPOLAR_DISORDER_OLIGODENDROCYTE_DENSITY_CORR_DN	0	0	0	1	0	0	0
GAUSSMANN_MLL_AF4_FUSION_TARGETS_E_UP	0	0	0	1	0	0	0
IBRAHIM_NRF2_DOWN	0	0	0	1	0	0	0
REACTOME_CROSSLINKING_OF_COLLAGEN_FIBRILS	0	0	0	1	0	0	0
REACTOME_METABOLISM_OF_INGESTED_SEMET_SEC_MESEC_INTO_H2SE	0	0	0	1	0	0	0
REACTOME_CHL1_INTERACTIONS	0	0	0	1	0	0	0
REACTOME_DEFECTIVE_FACTOR_VIII_CAUSES_HEMOPHILIA_A	0	0	0	1	0	0	0
WP_COVID19_THROMBOSIS_AND_ANTICOAGULATION	0	0	0	1	0	0	0
SANCHEZ_MDM2_TARGETS	0	0	0	1	0	0	0
INAMURA_LUNG_CANCER_SCC_DN	0	0	0	1	0	0	0
SCIAN_INVERSED_TARGETS_OF_TP53_AND_TP73_UP	0	0	0	1	0	0	0
REACTOME_HDL_ASSEMBLY	0	0	0	1	0	0	0
REACTOME_LDL_REMODELING	0	0	0	1	0	0	0
WP_UREA_CYCLE_AND_RELATED_DISEASES	0	0	0	1	0	0	0
KEGG_RIG_I_LIKE_RECEPTOR_SIGNALING_PATHWAY	0	0	0	0	0	0	1
REACTOME_INTERFERON_ALPHA_BETA_SIGNALING	0	0	0	0	0	0	1
REACTOME_DISEASES_OF_IMMUNE_SYSTEM	0	0	0	0	0	0	1
YAO_TEMPORAL_RESPONSE_TO_PROGESTERONE_CLUSTER_5	0	0	0	0	0	0	1
REACTOME_DDX58_IFIH1_MEDIATED_INDUCTION_OF_INTERFERON_ALPHA_BETA	0	0	0	0	0	0	1
WANG_RESPONSE_TO_GSK3_INHIBITOR_SB216763_UP	0	0	0	0	0	0	1
ENK_UV_RESPONSE_KERATINOCYTE_UP	0	0	0	0	0	0	1
HOSHIDA_LIVER_CANCER_SUBCLASS_S1	0	0	0	0	0	0	1
REACTOME_ADAPTIVE_IMMUNE_SYSTEM	0	0	0	0	0	0	1
KRIGE_RESPONSE_TO_TOSEDOSTAT_24HR_UP	0	0	0	0	0	0	1
YAMASHITA_METHYLATED_IN_PROSTATE_CANCER	0	0	0	0	0	0	1
CHEN_METABOLIC_SYNDROM_NETWORK	0	0	0	0	0	0	1
LIM_MAMMARY_STEM_CELL_DN	0	0	0	0	0	0	1
CHIANG_LIVER_CANCER_SUBCLASS_UNANNOTATED_UP	0	0	0	0	0	0	1
PHONG_TNF_RESPONSE_NOT_VIA_P38	0	0	0	0	0	0	1
RUTELLA_RESPONSE_TO_HGF_DN	0	0	0	0	0	0	1
SAFFORD_T_LYMPHOCYTE_ANERGY	0	0	0	0	0	0	1
VERHAAK_GLIOBLASTOMA_MESENCHYMAL	0	0	0	0	0	0	1
SHETH_LIVER_CANCER_VS_TXNIP_LOSS_PAM2	0	0	0	0	0	0	1
LENAOUR_DENDRITIC_CELL_MATURATION_DN	0	0	0	0	0	0	1
COULOUARN_TEMPORAL_TGFB1_SIGNATURE_UP	0	0	0	0	0	0	1
LEE_AGING_NEOCORTEX_UP	0	0	0	0	0	0	1
HUANG_DASATINIB_SENSITIVITY_UP	0	0	0	0	0	0	1
WP_VITAMIN_D_RECEPTOR_PATHWAY	0	0	0	0	0	0	1
HUTTMANN_B_CLL_POOR_SURVIVAL_UP	0	0	0	0	0	0	1
MANNE_COVID19_NONICU_VS_HEALTHY_DONOR_PLATELETS_UP	0	0	0	0	0	0	1
THUM_SYSTOLIC_HEART_FAILURE_UP	0	0	0	0	0	0	1
GRUETZMANN_PANCREATIC_CANCER_DN	0	0	0	0	0	0	1
GREGORY_SYNTHETIC_LETHAL_WITH_IMATINIB	0	0	0	0	0	0	1
CHIARADONNA_NEOPLASTIC_TRANSFORMATION_KRAS_DN	0	0	0	0	0	0	1
BLANCO_MELO_MERS_COV_INFECTION_MCR5_CELLS_UP	0	0	0	0	0	0	1
ZHANG_RESPONSE_TO_IKK_INHIBITOR_AND_TNF_UP	0	0	0	0	0	0	1
REACTOME_ANTIGEN_PROCESSING_CROSS_PRESENTATION	0	0	0	0	0	0	1
CONCANNON_APOPTOSIS_BY_EPOXOMICIN_UP	0	0	0	0	0	0	1
KONDO_PROSTATE_CANCER_WITH_H3K27ME3	0	0	0	0	0	0	1
KRIGE_RESPONSE_TO_TOSEDOSTAT_6HR_DN	0	0	0	0	0	0	1
LEE_BMP2_TARGETS_UP	0	0	0	0	0	0	1
DAVIES_MULTIPLE_MYELOMA_VS_MGUS_UP	0	0	0	0	0	1	0
KOBAYASHI_RESPONSE_TO_ROMIDEPSIN	0	0	0	0	0	1	0
SA_MMP_CYTOKINE_CONNECTION	0	0	0	0	0	1	0
SENGUPTA_NASOPHARYNGEAL_CARCINOMA_UP	0	0	0	0	0	1	0
PEREZ_TP63_TARGETS	0	0	0	0	0	1	0
MEBARKI_HCC_PROGENITOR_WNT_UP_CTNNB1_INDEPENDENT	0	0	0	0	0	1	0
CARD_MIR302A_TARGETS	0	0	0	0	0	1	0
PID_SYNDECAN_2_PATHWAY	0	0	0	0	0	1	0
BROWNE_HCMV_INFECTION_18HR_UP	0	0	0	0	0	1	0
MARKEY_RB1_ACUTE_LOF_UP	0	0	0	0	0	1	0
FUJII_YBX1_TARGETS_UP	0	0	0	0	0	1	0
HERNANDEZ_MITOTIC_ARREST_BY_DOCETAXEL_1_DN	0	0	0	0	0	1	0
IVANOVA_HEMATOPOIESIS_STEM_CELL	0	0	0	0	0	1	0
MORI_LARGE_PRE_BII_LYMPHOCYTE_DN	0	0	0	0	0	1	0
REACTOME_N_GLYCAN_ANTENNAE_ELONGATION_IN_THE_MEDIAL_TRANS_GOLGI	0	0	0	0	0	1	0
WP_HIPPOMERLIN_SIGNALING_DYSREGULATION	0	0	0	0	0	1	0
PID_AURORA_B_PATHWAY	0	0	0	0	0	1	0
SHEPARD_CRASH_AND_BURN_MUTANT_DN	0	0	0	0	0	1	0
REACTOME_NON_INTEGRIN_MEMBRANE_ECM_INTERACTIONS	0	0	0	0	0	1	0
ROZANOV_MMP14_TARGETS_UP	0	0	0	0	0	1	0
HARRIS_HYPOXIA	0	0	0	0	0	1	0
LIM_MAMMARY_STEM_CELL_UP	0	0	0	0	0	1	0
GUTIERREZ_CHRONIC_LYMPHOCYTIC_LEUKEMIA_DN	0	0	0	0	0	1	0
ZHOU_CELL_CYCLE_GENES_IN_IR_RESPONSE_24HR	0	0	0	0	0	1	0
WP_PROSTAGLANDIN_SIGNALING	0	0	0	0	0	1	0
GROSS_HYPOXIA_VIA_ELK3_UP	0	0	0	0	0	1	0
MOREAUX_MULTIPLE_MYELOMA_BY_TACI_UP	0	0	0	0	0	1	0
REACTOME_NOTCH2_ACTIVATION_AND_TRANSMISSION_OF_SIGNAL_TO_THE_NUCLEUS	0	0	0	0	0	1	0
REACTOME_N_GLYCAN_ANTENNAE_ELONGATION	0	0	0	0	0	1	0
WP_MONOAMINE_TRANSPORT	0	0	0	0	0	1	0
REACTOME_CELL_SURFACE_INTERACTIONS_AT_THE_VASCULAR_WALL	0	0	0	0	0	1	0
SENGUPTA_NASOPHARYNGEAL_CARCINOMA_WITH_LMP1_UP	0	0	0	0	0	1	0
SMIRNOV_CIRCULATING_ENDOTHELIOCYTES_IN_CANCER_UP	0	0	0	0	0	1	0
LINDSTEDT_DENDRITIC_CELL_MATURATION_C	0	0	0	0	0	1	0
SATO_SILENCED_BY_METHYLATION_IN_PANCREATIC_CANCER_2	0	0	0	0	0	1	0
REACTOME_G0_AND_EARLY_G1	0	0	0	0	0	1	0
REACTOME_LAMININ_INTERACTIONS	0	0	0	0	0	1	0
REACTOME_SUMOYLATION_OF_DNA_REPLICATION_PROTEINS	0	0	0	0	0	1	0
SUZUKI_RESPONSE_TO_TSA_AND_DECITABINE_1A	0	0	0	0	0	1	0
WP_PRIMARY_FOCAL_SEGMENTAL_GLOMERULOSCLEROSIS_FSGS	0	0	0	0	0	1	0
DELACROIX_RAR_TARGETS_UP	0	0	0	0	0	1	0
SCHAEFFER_PROSTATE_DEVELOPMENT_48HR_DN	0	0	0	0	0	1	0
PEREZ_TP53_AND_TP63_TARGETS	0	0	0	0	0	1	0
JAZAG_TGFB1_SIGNALING_UP	0	0	0	0	0	1	0
RICKMAN_TUMOR_DIFFERENTIATED_WELL_VS_POORLY_UP	0	0	0	0	0	1	0
REACTOME_HOMOLOGY_DIRECTED_REPAIR	0	0	0	0	0	1	0
DUNNE_TARGETS_OF_AML1_MTG8_FUSION_UP	0	0	0	0	0	1	0
WP_OVERLAP_BETWEEN_SIGNAL_TRANSDUCTION_PATHWAYS_CONTRIBUTING_TO_LMNA_LAMINOPATHIES	0	0	0	0	0	1	0
TANG_SENESCENCE_TP53_TARGETS_DN	0	0	0	0	0	1	0
CAFFAREL_RESPONSE_TO_THC_24HR_5_UP	0	0	0	0	0	1	0
ZHAN_MULTIPLE_MYELOMA_HP_UP	0	0	0	0	0	1	0
REACTOME_EXTENSION_OF_TELOMERES	0	0	0	0	0	1	0
WP_LTF_DANGER_SIGNAL_RESPONSE_PATHWAY	0	0	0	0	0	1	0
PID_BARD1_PATHWAY	0	0	0	0	0	1	0
REACTOME_CHROMATIN_MODIFYING_ENZYMES	0	0	0	0	1	0	0
REACTOME_RECOGNITION_AND_ASSOCIATION_OF_DNA_GLYCOSYLASE_WITH_SITE_CONTAINING_AN_AFFECTED_PURINE	0	0	0	0	1	0	0
REACTOME_UB_SPECIFIC_PROCESSING_PROTEASES	0	0	0	0	1	0	0
REACTOME_RUNX1_REGULATES_GENES_INVOLVED_IN_MEGAKARYOCYTE_DIFFERENTIATION_AND_PLATELET_FUNCTION	0	0	0	0	1	0	0
REACTOME_BASE_EXCISION_REPAIR_AP_SITE_FORMATION	0	0	0	0	1	0	0
REACTOME_INHIBITION_OF_DNA_RECOMBINATION_AT_TELOMERE	0	0	0	0	1	0	0
REACTOME_RUNX1_REGULATES_TRANSCRIPTION_OF_GENES_INVOLVED_IN_DIFFERENTIATION_OF_HSCS	0	0	0	0	1	0	0
REACTOME_FORMATION_OF_THE_BETA_CATENIN_TCF_TRANSACTIVATING_COMPLEX	0	0	0	0	1	0	0
REACTOME_NEGATIVE_EPIGENETIC_REGULATION_OF_RRNA_EXPRESSION	0	0	0	0	1	0	0
REACTOME_DISEASES_OF_PROGRAMMED_CELL_DEATH	0	0	0	0	1	0	0
REACTOME_DEUBIQUITINATION	0	0	0	0	1	0	0
REACTOME_DNA_DAMAGE_TELOMERE_STRESS_INDUCED_SENESCENCE	0	0	0	0	1	0	0
REACTOME_TRANSCRIPTIONAL_REGULATION_OF_GRANULOPOIESIS	0	0	0	0	1	0	0
REACTOME_TCF_DEPENDENT_SIGNALING_IN_RESPONSE_TO_WNT	0	0	0	0	1	0	0
REACTOME_SIGNALING_BY_NOTCH	0	0	0	0	1	0	0
REACTOME_METABOLISM_OF_VITAMINS_AND_COFACTORS	0	0	0	0	1	0	0
GENTILE_UV_LOW_DOSE_UP	0	0	0	0	1	0	0
REACTOME_BASE_EXCISION_REPAIR	0	0	0	0	1	0	0
REACTOME_DNA_REPLICATION	0	0	0	0	1	0	0
ABBUD_LIF_SIGNALING_1_UP	0	0	0	0	1	0	0
REACTOME_REPRODUCTION	0	0	0	0	1	0	0
REACTOME_METALLOPROTEASE_DUBS	0	0	0	0	1	0	0
REACTOME_PRE_NOTCH_EXPRESSION_AND_PROCESSING	0	0	0	0	1	0	0
REACTOME_GENE_SILENCING_BY_RNA	0	0	0	0	1	0	0
REACTOME_UCH_PROTEINASES	0	0	0	0	1	0	0
REACTOME_CELL_CYCLE_MITOTIC	0	0	0	0	1	0	0
REACTOME_TRANSCRIPTIONAL_REGULATION_BY_RUNX1	0	0	0	0	1	0	0
REACTOME_INFECTIOUS_DISEASE	0	0	0	0	1	0	0
REACTOME_METABOLISM_OF_FAT_SOLUBLE_VITAMINS	0	0	0	0	1	0	0
SALVADOR_MARTIN_PEDIATRIC_TBD_ANTI_TNF_THERAPY_NONRESPONDER_POST_TREATMENT_UP	0	0	0	0	1	0	0
REACTOME_NONHOMOLOGOUS_END_JOINING_NHEJ	0	0	0	0	1	0	0
PILON_KLF1_TARGETS_UP	0	0	0	0	1	0	0
NOJIMA_SFRP2_TARGETS_UP	0	0	0	0	1	0	0
WP_RAS_AND_BRADYKININ_PATHWAYS_IN_COVID19	0	0	0	0	1	0	0
REACTOME_OTHER_INTERLEUKIN_SIGNALING	0	0	0	0	1	0	0
REACTOME_SIGNALING_BY_WNT	0	0	0	0	1	0	0
REACTOME_INTERLEUKIN_1_SIGNALING	0	0	0	0	1	0	0
CHYLA_CBFA2T3_TARGETS_UP	0	0	0	0	1	0	0
REACTOME_G2_M_CHECKPOINTS	0	0	0	0	1	0	0
MORI_LARGE_PRE_BII_LYMPHOCYTE_UP	0	0	0	0	1	0	0
REACTOME_DNA_DOUBLE_STRAND_BREAK_RESPONSE	0	0	0	0	1	0	0
BERTUCCI_MEDULLARY_VS_DUCTAL_BREAST_CANCER_UP	0	0	0	0	1	0	0
HINATA_NFKB_TARGETS_KERATINOCYTE_UP	0	0	0	0	1	0	0
MORI_EMU_MYC_LYMPHOMA_BY_ONSET_TIME_UP	0	0	0	0	1	0	0
OUELLET_OVARIAN_CANCER_INVASIVE_VS_LMP_UP	0	0	0	0	1	0	0
REACTOME_CELL_CYCLE	0	0	0	0	1	0	0
ONO_FOXP3_TARGETS_DN	0	0	0	0	1	0	0
KEGG_PRION_DISEASES	0	0	0	0	1	0	0
REACTOME_ESTROGEN_DEPENDENT_GENE_EXPRESSION	0	0	0	0	1	0	0
MEBARKI_HCC_PROGENITOR_WNT_DN	0	0	0	0	1	0	0
GUILLAUMOND_KLF10_TARGETS_UP	0	0	0	0	1	0	0
REACTOME_G2_M_DNA_DAMAGE_CHECKPOINT	0	0	0	0	1	0	0
REACTOME_VISUAL_PHOTOTRANSDUCTION	0	0	0	0	1	0	0
REACTOME_DISEASES_ASSOCIATED_WITH_GLYCOSAMINOGLYCAN_METABOLISM	0	0	0	0	1	0	0
REACTOME_PROCESSING_OF_DNA_DOUBLE_STRAND_BREAK_ENDS	0	0	0	0	1	0	0
BOYAULT_LIVER_CANCER_SUBCLASS_G3_DN	0	0	0	0	1	0	0
BROWNE_HCMV_INFECTION_4HR_UP	0	0	0	0	1	0	0
MARTINEZ_RB1_AND_TP53_TARGETS_UP	0	0	0	0	1	0	0
ACEVEDO_LIVER_CANCER_WITH_H3K27ME3_DN	0	0	0	0	1	0	0
CADWELL_ATG16L1_TARGETS_UP	0	0	0	0	1	0	0
REACTOME_CYCLIN_A_CDK2_ASSOCIATED_EVENTS_AT_S_PHASE_ENTRY	0	0	0	0	1	0	0
BLANCO_MELO_COVID19_SARS_COV_2_INFECTION_A594_ACE2_EXPRESSING_CELLS_RUXOLITINIB_UP	0	0	0	0	1	0	0
JAZAG_TGFB1_SIGNALING_VIA_SMAD4_DN	0	0	0	0	1	0	0
REACTOME_CROSS_PRESENTATION_OF_SOLUBLE_EXOGENOUS_ANTIGENS_ENDOSOMES	0	0	0	0	1	0	0
AMIT_SERUM_RESPONSE_240_MCF10A	0	0	0	0	1	0	0
REACTOME_PEPTIDE_LIGAND_BINDING_RECEPTORS	0	0	0	0	1	0	0
REACTOME_DEGRADATION_OF_AXIN	0	0	0	0	1	0	0
SWEET_LUNG_CANCER_KRAS_UP	0	0	0	0	1	0	0
REACTOME_AUF1_HNRNP_D0_BINDS_AND_DESTABILIZES_MRNA	0	0	0	0	1	0	0
CHANG_IMMORTALIZED_BY_HPV31_DN	0	0	0	0	1	0	0
STEIN_ESR1_TARGETS	0	0	0	0	1	0	0
BLANCO_MELO_COVID19_SARS_COV_2_LOW_MOI_INFECTION_A594_ACE2_EXPRESSING_CELLS_UP	0	0	0	0	1	0	0
MANNE_COVID19_ICU_VS_HEALTHY_DONOR_PLATELETS_UP	0	0	0	0	1	0	0
ACEVEDO_NORMAL_TISSUE_ADJACENT_TO_LIVER_TUMOR_UP	0	0	0	0	1	0	0
WAMUNYOKOLI_OVARIAN_CANCER_LMP_DN	0	0	0	0	1	0	0
REACTOME_INTERLEUKIN_1_FAMILY_SIGNALING	0	0	0	0	1	0	0
HELLER_HDAC_TARGETS_UP	0	0	0	0	1	0	0
DASU_IL6_SIGNALING_UP	0	0	0	0	1	0	0
REACTOME_METABOLISM_OF_WATER_SOLUBLE_VITAMINS_AND_COFACTORS	0	0	0	0	1	0	0
WP_ALLOGRAFT_REJECTION	0	0	0	0	1	0	0
LIANG_SILENCED_BY_METHYLATION_2	0	0	0	0	1	0	0
